# Supplementary material for: Synthesis of 7-azabicyclo[4.3.1]decane ring systems from tricarbonyl(tropone)iron via intramolecular Heck reactions
Source: Beilstein J Org Chem. 2023 Oct 23;19:1615–9. doi: 10.3762/bjoc.19.118 (PMC10616702; doi:10.3762/bjoc.19.118)
Supplement: File 3 — Chrystallographic information file (cif) of X-ray structure for compound 8. [file Beilstein_J_Org_Chem-19-1615-s003.cif]

data_dgbicyclicnboc_1_0m
_audit_creation_date               2021-05-18
_audit_creation_method
;
Olex2 1.3
(compiled 2020.11.12 svn.r5f609507 for OlexSys, GUI svn.r6272)
;
_shelx_SHELXL_version_number       '2018/3'
_audit_contact_author_address      ?
_audit_contact_author_email        ?
_audit_contact_author_name         ''
_audit_contact_author_phone        ?
_publ_contact_author_id_orcid      ?
_publ_section_references
;
Bruker-AXS (2016). APEX3. Version 2016.5-0. Madison, Wisconsin, USA. 
Dolomanov, O.V., Bourhis, L.J., Gildea, R.J, Howard, J.A.K. & Puschmann, H. 
"OLEX2: a complete structure solution, refinement and analysis program". 
(2009), J. Appl. Cryst. 42, 339-341. 
Krause, L., Herbst-Irmer, R., Sheldrick, G. M. & Stalke, D. (2015). 
J. Appl. Crystallogr. 48, 3-10. 
Sheldrick, G.M. (2015a). "SHELXT - Integrated space-group and crystal-structure 
determination". Acta Cryst. A71, 3-8. 
Sheldrick, G.M. (2015b). "Crystal structure refinement with SHELXL". 
Acta Cryst. C71, 3-8. 

Dolomanov, O.V., Bourhis, L.J., Gildea, R.J, Howard, J.A.K. & Puschmann, H.
 (2009), J. Appl. Cryst. 42, 339-341.

Sheldrick, G.M. (2008). Acta Cryst. A64, 112-122.
;
_chemical_name_common              ?
_chemical_name_systematic          ?
_chemical_formula_moiety           'C15 H21 N O3'
_chemical_formula_sum              'C15 H21 N O3'
_chemical_formula_weight           263.33
_chemical_absolute_configuration   unk
_chemical_melting_point            ?
loop_
  _atom_type_symbol
  _atom_type_description
  _atom_type_scat_dispersion_real
  _atom_type_scat_dispersion_imag
  _atom_type_scat_source
 'C' 'C' 0.0033 0.0016 'International Tables Vol C Tables 4.2.6.8 and 6.1.1.4'
 'H' 'H' 0.0000 0.0000 'International Tables Vol C Tables 4.2.6.8 and 6.1.1.4'
 'N' 'N' 0.0061 0.0033 'International Tables Vol C Tables 4.2.6.8 and 6.1.1.4'
 'O' 'O' 0.0106 0.0060 'International Tables Vol C Tables 4.2.6.8 and 6.1.1.4'

_shelx_space_group_comment
;
The symmetry employed for this shelxl refinement is uniquely defined
by the following loop, which should always be used as a source of
symmetry information in preference to the above space-group names.
They are only intended as comments.
;
_space_group_crystal_system        'monoclinic'
_space_group_IT_number             4
_space_group_name_H-M_alt          'P 1 21 1'
_space_group_name_Hall             'P 2yb'
loop_
  _space_group_symop_operation_xyz
 'x, y, z'
 '-x, y+1/2, -z'

_cell_length_a                     6.144(2)
_cell_length_b                     6.122(2)
_cell_length_c                     19.583(4)
_cell_angle_alpha                  90.00(3)
_cell_angle_beta                   98.95(3)
_cell_angle_gamma                  90.00(3)
_cell_volume                       727.7(4)
_cell_formula_units_Z              2
_cell_measurement_reflns_used      5361
_cell_measurement_temperature      172.92
_cell_measurement_theta_max        26.11
_cell_measurement_theta_min        3.16
_shelx_estimated_absorpt_T_max     0.993
_shelx_estimated_absorpt_T_min     0.973
_exptl_absorpt_coefficient_mu      0.083
_exptl_absorpt_correction_T_max    0.7454
_exptl_absorpt_correction_T_min    0.6666
_exptl_absorpt_correction_type     none
_exptl_absorpt_process_details
;
SADABS-2016/2 (Bruker,2016/2) was used for absorption correction.
wR2(int) was 0.0529 before and 0.0455 after correction.
The Ratio of minimum to maximum transmission is 0.8943.
The \l/2 correction factor is Not present.
;
_exptl_absorpt_special_details     ?
_exptl_crystal_colour              colourless
_exptl_crystal_colour_primary      colourless
_exptl_crystal_density_diffrn      1.202
_exptl_crystal_density_meas        ?
_exptl_crystal_density_method      'not measured'
_exptl_crystal_description         spear
_exptl_crystal_F_000               284
_exptl_crystal_size_max            0.33
_exptl_crystal_size_mid            0.09
_exptl_crystal_size_min            0.09
_exptl_transmission_factor_max     ?
_exptl_transmission_factor_min     ?
_diffrn_reflns_av_R_equivalents    ?
_diffrn_reflns_av_unetI/netI       0.0184
_diffrn_reflns_Laue_measured_fraction_full  0.980
_diffrn_reflns_Laue_measured_fraction_max  0.981
_diffrn_reflns_limit_h_max         7
_diffrn_reflns_limit_h_min         -7
_diffrn_reflns_limit_k_max         7
_diffrn_reflns_limit_k_min         -7
_diffrn_reflns_limit_l_max         24
_diffrn_reflns_limit_l_min         -6
_diffrn_reflns_number              2723
_diffrn_reflns_point_group_measured_fraction_full  0.914
_diffrn_reflns_point_group_measured_fraction_max  0.911
_diffrn_reflns_theta_full          25.242
_diffrn_reflns_theta_max           26.416
_diffrn_reflns_theta_min           3.357
_diffrn.ambient_temp_esd           2.0
_diffrn_ambient_temperature        172.92
_diffrn_detector                   'charge-coupled device (CCD) area detector'
_diffrn_detector_area_resol_mean   7.9
_diffrn_detector_type              'Bruker Photon 50'
_diffrn_measured_fraction_theta_full  0.980
_diffrn_measured_fraction_theta_max  0.981
_diffrn_measurement_device         'three-circle diffractometer'
_diffrn_measurement_device_type    'Bruker APEX-II CCD'
_diffrn_measurement_method         '\f and \w scans'
_diffrn_radiation_collimation      'focusing mirrors'
_diffrn_radiation_detector         'Bruker Photon 50'
_diffrn_radiation_monochromator    'curved graphite'
_diffrn_radiation_probe            x-ray
_diffrn_radiation_type             'Mo K\a'
_diffrn_radiation_wavelength       0.71073
_diffrn_radiation_xray_symbol      K-L~3~
_diffrn_source                     'sealed X-ray tube'
_diffrn_source_current             20.0
_diffrn_source_power               1.0
_diffrn_source_type                'Siemens KFFMO2K--90C'
_diffrn_source_voltage             50.0
_diffrn_standards_number           0
_reflns_Friedel_coverage           0.692
_reflns_Friedel_fraction_full      0.833
_reflns_Friedel_fraction_max       0.826
_reflns_number_gt                  2647
_reflns_number_total               2723
_reflns_special_details
;
 _reflns_Friedel_fraction is defined as the number of unique
 Friedel pairs measured divided by the number that would be
 possible theoretically, ignoring centric projections and
 systematic absences. Completness statistics refer to single and
 composite reflections containing twin component 1 only.
;
_reflns_threshold_expression       'I > 2\s(I)'
_computing_cell_refinement         'SAINT V8.40A (Bruker, 2019)'
_computing_data_collection         'APEX3 Ver. 2016.5-0 (Bruker-AXS, 2016)'
_computing_data_reduction          'SAINT V8.40A (Bruker, 2019)'
_computing_molecular_graphics      'Olex2 1.3 (Dolomanov et al., 2009)'
_computing_publication_material    'Olex2 1.3 (Dolomanov et al., 2009)'
_computing_structure_refinement    'XL  (Sheldrick, 2008)'
_computing_structure_solution      'XT  (Sheldrick, 2015)'
_refine_diff_density_max           0.171
_refine_diff_density_min           -0.160
_refine_diff_density_rms           0.035
_refine_ls_abs_structure_details
;
 Flack x determined using 1054 quotients [(I+)-(I-)]/[(I+)+(I-)]
 (Parsons, Flack and Wagner, Acta Cryst. B69 (2013) 249-259).
;
_refine_ls_abs_structure_Flack     0.2(7)
_refine_ls_extinction_coef         .
_refine_ls_extinction_method       none
_refine_ls_goodness_of_fit_ref     1.102
_refine_ls_hydrogen_treatment      constr
_refine_ls_matrix_type             full
_refine_ls_number_parameters       176
_refine_ls_number_reflns           2723
_refine_ls_number_restraints       1
_refine_ls_R_factor_all            0.0378
_refine_ls_R_factor_gt             0.0355
_refine_ls_restrained_S_all        1.102
_refine_ls_shift/su_max            0.000
_refine_ls_shift/su_mean           0.000
_refine_ls_structure_factor_coef   Fsqd
_refine_ls_weighting_details      
 'w=1/[\s^2^(Fo^2^)+(0.0210P)^2^+0.3293P] where P=(Fo^2^+2Fc^2^)/3'
_refine_ls_weighting_scheme        calc
_refine_ls_wR_factor_gt            0.0803
_refine_ls_wR_factor_ref           0.0826
_refine_special_details
;
 Refined as a 2-component twin.
;
_olex2_refinement_description
;
1. Twinned data refinement
 Scales: 0.503(2)
 0.497(2)
2. Fixed Uiso
 At 1.2 times of:
  All C(H) groups, All C(H,H) groups
 At 1.5 times of:
  All C(H,H,H) groups
3.a Ternary CH refined with riding coordinates:
 C00E(H00J), C00H(H00N)
3.b Secondary CH2 refined with riding coordinates:
 C005(H00A,H00B), C00B(H00F,H00G), C00C(H00H,H00I)
3.c Aromatic/amide H refined with riding coordinates:
 C008(H008), C00G(H00M)
3.d X=CH2 refined with riding coordinates:
 C00F(H00K,H00L)
3.e Idealised Me refined as rotating group:
 C007(H00C,H00D,H00E), C00I(H00O,H00P,H00Q), C00J(H00R,H00S,H00T)
;
_atom_sites_solution_hydrogens     geom
_atom_sites_solution_primary       dual
_atom_sites_solution_secondary     ?
loop_
  _atom_site_label
  _atom_site_type_symbol
  _atom_site_fract_x
  _atom_site_fract_y
  _atom_site_fract_z
  _atom_site_U_iso_or_equiv
  _atom_site_adp_type
  _atom_site_occupancy
  _atom_site_site_symmetry_order
  _atom_site_calc_flag
  _atom_site_refinement_flags_posn
  _atom_site_refinement_flags_adp
  _atom_site_refinement_flags_occupancy
  _atom_site_disorder_assembly
  _atom_site_disorder_group
 N001 N -0.6597(4) -0.5382(5) -0.72253(14) 0.0268(6) Uani 1 1 d . . . . .
 O002 O -0.7581(4) -0.3862(5) -0.82560(12) 0.0314(6) Uani 1 1 d . . . . .
 C003 C -0.6823(7) -0.5220(7) -0.55774(18) 0.0368(9) Uani 1 1 d . . . . .
 O004 O -0.3951(4) -0.4170(5) -0.78310(13) 0.0368(6) Uani 1 1 d . . . . .
 C005 C -0.4913(6) -0.5160(6) -0.59846(17) 0.0302(8) Uani 1 1 d . . . . .
 H00A H -0.360437 -0.571713 -0.567443 0.036 Uiso 1 1 calc R U . . .
 H00B H -0.462231 -0.360258 -0.607232 0.036 Uiso 1 1 calc R U . . .
 O006 O -0.7177(6) -0.3570(6) -0.52590(15) 0.0579(9) Uani 1 1 d . . . . .
 C007 C -0.6096(8) -0.0667(7) -0.8771(2) 0.0454(11) Uani 1 1 d . . . . .
 H00C H -0.454481 -0.091247 -0.857867 0.068 Uiso 1 1 calc R U . . .
 H00D H -0.680764 0.016649 -0.843975 0.068 Uiso 1 1 calc R U . . .
 H00E H -0.618919 0.015340 -0.920397 0.068 Uiso 1 1 calc R U . . .
 C008 C -0.8168(6) -0.7159(7) -0.55114(18) 0.0359(9) Uani 1 1 d . . . . .
 H008 H -0.884731 -0.718727 -0.510760 0.043 Uiso 1 1 calc R U . . .
 C009 C -0.5887(6) -0.4452(6) -0.77766(16) 0.0247(7) Uani 1 1 d . . . . .
 C00A C -0.7240(6) -0.2831(6) -0.89087(17) 0.0307(8) Uani 1 1 d . . . . .
 C00B C -0.5400(6) -0.8813(6) -0.66247(17) 0.0274(7) Uani 1 1 d . . . . .
 H00F H -0.445970 -0.938752 -0.620672 0.033 Uiso 1 1 calc R U . . .
 H00G H -0.494243 -0.953890 -0.703136 0.033 Uiso 1 1 calc R U . . .
 C00C C -0.8934(5) -0.5835(6) -0.71909(18) 0.0262(8) Uani 1 1 d . . . . .
 H00H H -0.987025 -0.521322 -0.760195 0.031 Uiso 1 1 calc R U . . .
 H00I H -0.935336 -0.514006 -0.677384 0.031 Uiso 1 1 calc R U . . .
 C C -0.9297(6) -0.8263(6) -0.71645(17) 0.0257(7) Uani 1 1 d . . . . .
 C00E C -0.4999(6) -0.6354(6) -0.66738(16) 0.0248(8) Uani 1 1 d . . . . .
 H00J H -0.351437 -0.617811 -0.681574 0.030 Uiso 1 1 calc R U . . .
 C00F C -1.0827(6) -0.9253(8) -0.7603(2) 0.0399(9) Uani 1 1 d . . . . .
 H00K H -1.173572 -0.843174 -0.794793 0.048 Uiso 1 1 calc R U . . .
 H00L H -1.102111 -1.078844 -0.757524 0.048 Uiso 1 1 calc R U . . .
 C00G C -0.8600(6) -0.8887(7) -0.59205(18) 0.0332(8) Uani 1 1 d . . . . .
 H00M H -0.954913 -0.994394 -0.576766 0.040 Uiso 1 1 calc R U . . .
 C00H C -0.7805(6) -0.9414(6) -0.65918(18) 0.0280(7) Uani 1 1 d . . . . .
 H00N H -0.797442 -1.102230 -0.667167 0.034 Uiso 1 1 calc R U . . .
 C00I C -0.6005(7) -0.4371(8) -0.9318(2) 0.0469(11) Uani 1 1 d . . . . .
 H00O H -0.676102 -0.578426 -0.936815 0.070 Uiso 1 1 calc R U . . .
 H00P H -0.450017 -0.457353 -0.907458 0.070 Uiso 1 1 calc R U . . .
 H00Q H -0.595442 -0.374941 -0.977669 0.070 Uiso 1 1 calc R U . . .
 C00J C -0.9584(7) -0.2519(9) -0.9260(2) 0.0477(11) Uani 1 1 d . . . . .
 H00R H -1.034948 -0.392878 -0.929419 0.071 Uiso 1 1 calc R U . . .
 H00S H -0.958565 -0.192357 -0.972465 0.071 Uiso 1 1 calc R U . . .
 H00T H -1.034066 -0.150257 -0.898965 0.071 Uiso 1 1 calc R U . . .

loop_
  _atom_site_aniso_label
  _atom_site_aniso_U_11
  _atom_site_aniso_U_22
  _atom_site_aniso_U_33
  _atom_site_aniso_U_23
  _atom_site_aniso_U_13
  _atom_site_aniso_U_12
 N001 0.0189(13) 0.0340(17) 0.0268(13) 0.0088(13) 0.0018(11) -0.0025(14)
 O002 0.0230(12) 0.0422(17) 0.0289(11) 0.0146(12) 0.0034(9) 0.0010(12)
 C003 0.040(2) 0.042(2) 0.0249(16) -0.0031(16) -0.0039(15) 0.0156(19)
 O004 0.0192(11) 0.0482(17) 0.0425(13) 0.0175(13) 0.0036(11) -0.0035(12)
 C005 0.0326(18) 0.0185(16) 0.0360(17) 0.0017(14) -0.0059(16) -0.0024(15)
 O006 0.069(2) 0.046(2) 0.0568(17) -0.0250(15) 0.0025(17) 0.0151(17)
 C007 0.055(3) 0.037(3) 0.043(2) 0.012(2) 0.005(2) -0.008(2)
 C008 0.0346(19) 0.047(2) 0.0282(16) 0.0084(18) 0.0124(15) 0.0109(18)
 C009 0.0236(15) 0.0234(18) 0.0263(15) 0.0019(13) 0.0008(13) -0.0006(15)
 C00A 0.0329(19) 0.035(2) 0.0246(15) 0.0079(14) 0.0038(14) 0.0000(17)
 C00B 0.0264(16) 0.0262(18) 0.0304(16) -0.0009(15) 0.0069(14) 0.0079(16)
 C00C 0.0163(15) 0.033(2) 0.0298(16) 0.0049(14) 0.0045(13) 0.0010(15)
 C 0.0212(15) 0.0263(19) 0.0312(16) -0.0034(14) 0.0090(14) -0.0014(14)
 C00E 0.0159(15) 0.030(2) 0.0283(17) 0.0049(14) 0.0020(13) 0.0018(13)
 C00F 0.0305(18) 0.041(2) 0.048(2) -0.0112(19) 0.0059(17) -0.003(2)
 C00G 0.0327(17) 0.033(2) 0.0357(17) 0.0123(16) 0.0115(14) -0.0008(19)
 C00H 0.0278(17) 0.0176(16) 0.0394(18) -0.0012(14) 0.0079(14) -0.0014(16)
 C00I 0.052(2) 0.054(3) 0.0358(19) -0.004(2) 0.0089(17) 0.006(2)
 C00J 0.043(2) 0.064(3) 0.0331(18) 0.011(2) -0.0032(18) 0.006(2)

_geom_special_details
;
 All esds (except the esd in the dihedral angle between two l.s. planes)
 are estimated using the full covariance matrix.  The cell esds are taken
 into account individually in the estimation of esds in distances, angles
 and torsion angles; correlations between esds in cell parameters are only
 used when they are defined by crystal symmetry.  An approximate (isotropic)
 treatment of cell esds is used for estimating esds involving l.s. planes.
;
loop_
  _geom_bond_atom_site_label_1
  _geom_bond_atom_site_label_2
  _geom_bond_distance
  _geom_bond_site_symmetry_2
  _geom_bond_publ_flag
 N001 C009 1.352(4) . ?
 N001 C00C 1.474(4) . ?
 N001 C00E 1.468(4) . ?
 O002 C009 1.338(4) . ?
 O002 C00A 1.469(4) . ?
 C003 C005 1.518(6) . ?
 C003 O006 1.225(5) . ?
 C003 C008 1.464(6) . ?
 O004 C009 1.223(4) . ?
 C005 H00A 0.9900 . ?
 C005 H00B 0.9900 . ?
 C005 C00E 1.529(5) . ?
 C007 H00C 0.9800 . ?
 C007 H00D 0.9800 . ?
 C007 H00E 0.9800 . ?
 C007 C00A 1.504(6) . ?
 C008 H008 0.9500 . ?
 C008 C00G 1.328(6) . ?
 C00A C00I 1.515(5) . ?
 C00A C00J 1.509(5) . ?
 C00B H00F 0.9900 . ?
 C00B H00G 0.9900 . ?
 C00B C00E 1.531(5) . ?
 C00B C00H 1.534(5) . ?
 C00C H00H 0.9900 . ?
 C00C H00I 0.9900 . ?
 C00C C 1.505(5) . ?
 C C00F 1.319(5) . ?
 C C00H 1.508(5) . ?
 C00E H00J 1.0000 . ?
 C00F H00K 0.9500 . ?
 C00F H00L 0.9500 . ?
 C00G H00M 0.9500 . ?
 C00G C00H 1.507(5) . ?
 C00H H00N 1.0000 . ?
 C00I H00O 0.9800 . ?
 C00I H00P 0.9800 . ?
 C00I H00Q 0.9800 . ?
 C00J H00R 0.9800 . ?
 C00J H00S 0.9800 . ?
 C00J H00T 0.9800 . ?

loop_
  _geom_angle_atom_site_label_1
  _geom_angle_atom_site_label_2
  _geom_angle_atom_site_label_3
  _geom_angle
  _geom_angle_site_symmetry_1
  _geom_angle_site_symmetry_3
  _geom_angle_publ_flag
 C009 N001 C00C 123.6(3) . . ?
 C009 N001 C00E 119.8(3) . . ?
 C00E N001 C00C 115.8(3) . . ?
 C009 O002 C00A 121.7(3) . . ?
 O006 C003 C005 117.4(4) . . ?
 O006 C003 C008 118.5(4) . . ?
 C008 C003 C005 124.0(3) . . ?
 C003 C005 H00A 106.9 . . ?
 C003 C005 H00B 106.9 . . ?
 C003 C005 C00E 121.9(3) . . ?
 H00A C005 H00B 106.7 . . ?
 C00E C005 H00A 106.9 . . ?
 C00E C005 H00B 106.9 . . ?
 H00C C007 H00D 109.5 . . ?
 H00C C007 H00E 109.5 . . ?
 H00D C007 H00E 109.5 . . ?
 C00A C007 H00C 109.5 . . ?
 C00A C007 H00D 109.5 . . ?
 C00A C007 H00E 109.5 . . ?
 C003 C008 H008 114.5 . . ?
 C00G C008 C003 130.9(3) . . ?
 C00G C008 H008 114.5 . . ?
 O002 C009 N001 111.2(3) . . ?
 O004 C009 N001 124.6(3) . . ?
 O004 C009 O002 124.2(3) . . ?
 O002 C00A C007 110.4(3) . . ?
 O002 C00A C00I 110.1(3) . . ?
 O002 C00A C00J 101.3(3) . . ?
 C007 C00A C00I 112.6(4) . . ?
 C007 C00A C00J 110.9(4) . . ?
 C00J C00A C00I 111.0(3) . . ?
 H00F C00B H00G 107.7 . . ?
 C00E C00B H00F 108.8 . . ?
 C00E C00B H00G 108.8 . . ?
 C00E C00B C00H 113.8(3) . . ?
 C00H C00B H00F 108.8 . . ?
 C00H C00B H00G 108.8 . . ?
 N001 C00C H00H 109.7 . . ?
 N001 C00C H00I 109.7 . . ?
 N001 C00C C 109.8(3) . . ?
 H00H C00C H00I 108.2 . . ?
 C C00C H00H 109.7 . . ?
 C C00C H00I 109.7 . . ?
 C00C C C00H 114.2(3) . . ?
 C00F C C00C 121.7(4) . . ?
 C00F C C00H 124.0(4) . . ?
 N001 C00E C005 112.5(3) . . ?
 N001 C00E C00B 110.4(3) . . ?
 N001 C00E H00J 106.6 . . ?
 C005 C00E C00B 113.5(3) . . ?
 C005 C00E H00J 106.6 . . ?
 C00B C00E H00J 106.6 . . ?
 C C00F H00K 120.0 . . ?
 C C00F H00L 120.0 . . ?
 H00K C00F H00L 120.0 . . ?
 C008 C00G H00M 115.3 . . ?
 C008 C00G C00H 129.4(3) . . ?
 C00H C00G H00M 115.3 . . ?
 C00B C00H H00N 107.9 . . ?
 C C00H C00B 109.6(3) . . ?
 C C00H H00N 107.9 . . ?
 C00G C00H C00B 115.5(3) . . ?
 C00G C00H C 107.8(3) . . ?
 C00G C00H H00N 107.9 . . ?
 C00A C00I H00O 109.5 . . ?
 C00A C00I H00P 109.5 . . ?
 C00A C00I H00Q 109.5 . . ?
 H00O C00I H00P 109.5 . . ?
 H00O C00I H00Q 109.5 . . ?
 H00P C00I H00Q 109.5 . . ?
 C00A C00J H00R 109.5 . . ?
 C00A C00J H00S 109.5 . . ?
 C00A C00J H00T 109.5 . . ?
 H00R C00J H00S 109.5 . . ?
 H00R C00J H00T 109.5 . . ?
 H00S C00J H00T 109.5 . . ?

loop_
  _geom_torsion_atom_site_label_1
  _geom_torsion_atom_site_label_2
  _geom_torsion_atom_site_label_3
  _geom_torsion_atom_site_label_4
  _geom_torsion
  _geom_torsion_site_symmetry_1
  _geom_torsion_site_symmetry_2
  _geom_torsion_site_symmetry_3
  _geom_torsion_site_symmetry_4
  _geom_torsion_publ_flag
 N001 C00C C C00F -126.8(4) . . . . ?
 N001 C00C C C00H 54.3(4) . . . . ?
 C003 C005 C00E N001 68.4(4) . . . . ?
 C003 C005 C00E C00B -58.0(4) . . . . ?
 C003 C008 C00G C00H 0.7(7) . . . . ?
 C005 C003 C008 C00G -25.5(6) . . . . ?
 O006 C003 C005 C00E -144.9(4) . . . . ?
 O006 C003 C008 C00G 158.3(4) . . . . ?
 C008 C003 C005 C00E 38.8(5) . . . . ?
 C008 C00G C00H C00B 38.9(5) . . . . ?
 C008 C00G C00H C -84.0(5) . . . . ?
 C009 N001 C00C C 114.4(4) . . . . ?
 C009 N001 C00E C005 115.3(4) . . . . ?
 C009 N001 C00E C00B -116.8(4) . . . . ?
 C009 O002 C00A C007 -63.0(4) . . . . ?
 C009 O002 C00A C00I 61.9(4) . . . . ?
 C009 O002 C00A C00J 179.5(4) . . . . ?
 C00A O002 C009 N001 -179.4(3) . . . . ?
 C00A O002 C009 O004 1.0(6) . . . . ?
 C00C N001 C009 O002 4.6(5) . . . . ?
 C00C N001 C009 O004 -175.9(4) . . . . ?
 C00C N001 C00E C005 -74.9(4) . . . . ?
 C00C N001 C00E C00B 53.1(4) . . . . ?
 C00C C C00H C00B -52.4(4) . . . . ?
 C00C C C00H C00G 74.1(4) . . . . ?
 C00E N001 C009 O002 173.5(3) . . . . ?
 C00E N001 C009 O004 -6.9(6) . . . . ?
 C00E N001 C00C C -54.9(4) . . . . ?
 C00E C00B C00H C 49.8(4) . . . . ?
 C00E C00B C00H C00G -72.2(4) . . . . ?
 C00F C C00H C00B 128.8(4) . . . . ?
 C00F C C00H C00G -104.7(4) . . . . ?
 C00H C00B C00E N001 -50.0(4) . . . . ?
 C00H C00B C00E C005 77.4(4) . . . . ?

loop_
  _diffrn_refln_index_h
  _diffrn_refln_index_k
  _diffrn_refln_index_l
  _diffrn_refln_intensity_net
  _diffrn_refln_intensity_u
  _diffrn_refln_scale_group_code
 -1 7 1 6090 760 -2
 1 -7 0 6090 760 1
 -2 7 2 9790 760 -2
 2 -7 0 9790 760 1
 -3 7 3 22780 1160 -2
 3 -7 0 22780 1160 1
 -1 6 1 10510 530 -2
 1 -6 0 10510 530 1
 -2 6 2 7670 610 -2
 2 -6 0 7670 610 1
 -4 6 4 14750 1050 -2
 4 -6 0 14750 1050 1
 -1 5 1 131560 1200 -2
 1 -5 0 131560 1200 1
 -2 5 2 55410 920 -2
 2 -5 0 55410 920 1
 -3 5 3 60410 2010 -2
 3 -5 0 60410 2010 1
 -4 5 4 51370 1300 -2
 4 -5 0 51370 1300 1
 -5 5 5 69240 2580 -2
 5 -5 0 69240 2580 1
 0 4 0 121480 1050 -2
 0 -4 0 121480 1050 1
 -1 4 1 50010 910 -2
 1 -4 0 50010 910 1
 -4 4 4 12070 880 -2
 4 -4 0 12070 880 1
 -5 4 5 64240 6990 -2
 5 -4 0 64240 6990 1
 -6 4 6 18030 1500 -2
 6 -4 0 18030 1500 1
 -1 3 1 156880 3460 -2
 1 -3 0 156880 3460 1
 -2 3 2 71470 1050 -2
 2 -3 0 71470 1050 1
 -3 3 3 174570 1860 -2
 3 -3 0 174570 1860 1
 -4 3 4 37710 600 -2
 4 -3 0 37710 600 1
 -5 3 5 13820 860 -2
 5 -3 0 13820 860 1
 -6 3 6 13490 1000 -2
 6 -3 0 13490 1000 1
 0 2 0 4052510 24990 -2
 0 -2 0 4052510 24990 1
 -1 2 1 623970 12190 -2
 1 -2 0 623970 12190 1
 -2 2 2 106080 1050 -2
 2 -2 0 106080 1050 1
 -3 2 3 13380 790 -2
 3 -2 0 13380 790 1
 -4 2 4 144410 1400 -2
 4 -2 0 144410 1400 1
 -5 2 5 45960 960 -2
 5 -2 0 45960 960 1
 -6 2 6 70810 2950 -2
 6 -2 0 70810 2950 1
 -7 2 7 15820 1210 -2
 7 -2 0 15820 1210 1
 -1 1 1 1479090 26600 -2
 1 -1 0 1479090 26600 1
 -2 1 2 265080 1550 -2
 2 -1 0 265080 1550 1
 -3 1 3 423070 4990 -2
 3 -1 0 423070 4990 1
 -4 1 4 219840 1100 -2
 4 -1 0 219840 1100 1
 -5 1 5 26000 560 -2
 5 -1 0 26000 560 1
 -6 1 6 18440 740 -2
 6 -1 0 18440 740 1
 -7 1 7 5940 960 -2
 7 -1 0 5940 960 1
 -1 0 1 3079810 79870 -2
 1 0 0 3079810 79870 1
 -2 0 2 1076520 35010 -2
 2 0 0 1076520 35010 1
 -3 0 3 142840 4230 -2
 3 0 0 142840 4230 1
 -4 0 4 126860 3990 -2
 4 0 0 126860 3990 1
 -5 0 5 8570 450 -2
 5 0 0 8570 450 1
 -6 0 6 19040 600 -2
 6 0 0 19040 600 1
 -7 0 7 16720 860 -2
 7 0 0 16720 860 1
 -1 -1 1 1497450 17120 -2
 1 1 0 1497450 17120 1
 -2 -1 2 267510 1110 -2
 2 1 0 267510 1110 1
 -3 -1 3 437240 3620 -2
 3 1 0 437240 3620 1
 -4 -1 4 213640 1210 -2
 4 1 0 213640 1210 1
 -5 -1 5 32710 650 -2
 5 1 0 32710 650 1
 -6 -1 6 18510 1070 -2
 6 1 0 18510 1070 1
 -7 -1 7 6620 840 -2
 7 1 0 6620 840 1
 0 -2 0 4052510 24990 -2
 0 2 0 4052510 24990 1
 -1 -2 1 648070 12870 -2
 1 2 0 648070 12870 1
 -2 -2 2 109020 1050 -2
 2 2 0 109020 1050 1
 -3 -2 3 15340 740 -2
 3 2 0 15340 740 1
 -4 -2 4 147390 2150 -2
 4 2 0 147390 2150 1
 -5 -2 5 42710 880 -2
 5 2 0 42710 880 1
 -6 -2 6 72010 1290 -2
 6 2 0 72010 1290 1
 -7 -2 7 14440 950 -2
 7 2 0 14440 950 1
 -1 -3 1 175320 6390 -2
 1 3 0 175320 6390 1
 -2 -3 2 76810 870 -2
 2 3 0 76810 870 1
 -3 -3 3 170260 1910 -2
 3 3 0 170260 1910 1
 -4 -3 4 36920 800 -2
 4 3 0 36920 800 1
 -5 -3 5 11500 810 -2
 5 3 0 11500 810 1
 -6 -3 6 10290 1080 -2
 6 3 0 10290 1080 1
 0 -4 0 121480 1050 -2
 0 4 0 121480 1050 1
 -1 -4 1 48470 860 -2
 1 4 0 48470 860 1
 -2 -4 2 32880 740 -2
 2 4 0 32880 740 1
 -4 -4 4 8940 1270 -2
 4 4 0 8940 1270 1
 -5 -4 5 65850 1370 -2
 5 4 0 65850 1370 1
 -6 -4 6 23730 1160 -2
 6 4 0 23730 1160 1
 -1 -5 1 116560 1170 -2
 1 5 0 116560 1170 1
 -2 -5 2 52790 800 -2
 2 5 0 52790 800 1
 -3 -5 3 72790 1880 -2
 3 5 0 72790 1880 1
 -4 -5 4 45780 2990 -2
 4 5 0 45780 2990 1
 -5 -5 5 63650 2230 -2
 5 5 0 63650 2230 1
 -2 -6 2 6980 540 -2
 2 6 0 6980 540 1
 -3 -6 3 16790 1740 -2
 3 6 0 16790 1740 1
 -4 -6 4 24880 1950 -2
 4 6 0 24880 1950 1
 -1 -7 1 4760 600 -2
 1 7 0 4760 600 1
 -2 -7 2 8860 1190 -2
 2 7 0 8860 1190 1
 -3 -7 3 29310 1280 -2
 3 7 0 29310 1280 1
 3 7 -2 17600 1070 -2
 -3 -7 1 17600 1070 1
 2 7 -1 22610 1430 -2
 -2 -7 1 22610 1430 1
 1 7 0 4760 600 -2
 -1 -7 1 4760 600 1
 0 7 1 6010 810 -2
 0 -7 1 6010 810 1
 -1 7 2 11200 650 -2
 1 -7 1 11200 650 1
 -2 7 3 4050 720 -2
 2 -7 1 4050 720 1
 -3 7 4 7310 1710 -2
 3 -7 1 7310 1710 1
 4 6 -3 25480 1200 -2
 -4 -6 1 25480 1200 1
 3 6 -2 17790 1160 -2
 -3 -6 1 17790 1160 1
 2 6 -1 6610 510 -2
 -2 -6 1 6610 510 1
 1 6 0 8830 520 -2
 -1 -6 1 8830 520 1
 0 6 1 80940 920 -2
 0 -6 1 80940 920 1
 -1 6 2 23850 750 -2
 1 -6 1 23850 750 1
 -3 6 4 43220 1730 -2
 3 -6 1 43220 1730 1
 -4 6 5 37600 3730 -2
 4 -6 1 37600 3730 1
 5 5 -4 67180 2100 -2
 -5 -5 1 67180 2100 1
 4 5 -3 10350 2250 -2
 -4 -5 1 10350 2250 1
 3 5 -2 23300 870 -2
 -3 -5 1 23300 870 1
 2 5 -1 129320 1190 -2
 -2 -5 1 129320 1190 1
 1 5 0 116560 1170 -2
 -1 -5 1 116560 1170 1
 0 5 1 3240 310 -2
 0 -5 1 3240 310 1
 -1 5 2 28970 1490 -2
 1 -5 1 28970 1490 1
 -2 5 3 13700 1110 -2
 2 -5 1 13700 1110 1
 -3 5 4 23640 1160 -2
 3 -5 1 23640 1160 1
 -4 5 5 9340 710 -2
 4 -5 1 9340 710 1
 -5 5 6 40250 1800 -2
 5 -5 1 40250 1800 1
 6 4 -5 17350 1650 -2
 -6 -4 1 17350 1650 1
 5 4 -4 35670 1270 -2
 -5 -4 1 35670 1270 1
 4 4 -3 121910 2590 -2
 -4 -4 1 121910 2590 1
 3 4 -2 14040 460 -2
 -3 -4 1 14040 460 1
 2 4 -1 40060 570 -2
 -2 -4 1 40060 570 1
 1 4 0 48470 860 -2
 -1 -4 1 48470 860 1
 0 4 1 20890 400 -2
 0 -4 1 20890 400 1
 -3 4 4 133060 1080 -2
 3 -4 1 133060 1080 1
 -4 4 5 144210 1560 -2
 4 -4 1 144210 1560 1
 -5 4 6 30580 1100 -2
 5 -4 1 30580 1100 1
 -6 4 7 53860 2540 -2
 6 -4 1 53860 2540 1
 7 3 -6 17680 2630 -2
 -7 -3 1 17680 2630 1
 6 3 -5 16340 1740 -2
 -6 -3 1 16340 1740 1
 5 3 -4 137360 1980 -2
 -5 -3 1 137360 1980 1
 4 3 -3 43750 1000 -2
 -4 -3 1 43750 1000 1
 3 3 -2 76060 1030 -2
 -3 -3 1 76060 1030 1
 2 3 -1 50100 740 -2
 -2 -3 1 50100 740 1
 1 3 0 175320 6390 -2
 -1 -3 1 175320 6390 1
 0 3 1 118540 1040 -2
 0 -3 1 118540 1040 1
 -1 3 2 476060 12460 -2
 1 -3 1 476060 12460 1
 -2 3 3 129100 1050 -2
 2 -3 1 129100 1050 1
 -3 3 4 60880 590 -2
 3 -3 1 60880 590 1
 -4 3 5 69190 1640 -2
 4 -3 1 69190 1640 1
 -5 3 6 54380 2400 -2
 5 -3 1 54380 2400 1
 -6 3 7 43810 1690 -2
 6 -3 1 43810 1690 1
 7 2 -6 2290 1420 -2
 -7 -2 1 2290 1420 1
 6 2 -5 32890 1050 -2
 -6 -2 1 32890 1050 1
 5 2 -4 82800 900 -2
 -5 -2 1 82800 900 1
 4 2 -3 77690 1010 -2
 -4 -2 1 77690 1010 1
 3 2 -2 137630 1130 -2
 -3 -2 1 137630 1130 1
 2 2 -1 231170 1190 -2
 -2 -2 1 231170 1190 1
 1 2 0 647830 12860 -2
 -1 -2 1 647830 12860 1
 0 2 1 80800 530 -2
 0 -2 1 80800 530 1
 -1 2 2 287180 2010 -2
 1 -2 1 287180 2010 1
 -2 2 3 208360 1760 -2
 2 -2 1 208360 1760 1
 -3 2 4 295520 3420 -2
 3 -2 1 295520 3420 1
 -4 2 5 106250 2470 -2
 4 -2 1 106250 2470 1
 -5 2 6 112010 2990 -2
 5 -2 1 112010 2990 1
 -6 2 7 32140 1290 -2
 6 -2 1 32140 1290 1
 -7 2 8 12590 1010 -2
 7 -2 1 12590 1010 1
 7 1 -6 13260 880 -2
 -7 -1 1 13260 880 1
 6 1 -5 20520 600 -2
 -6 -1 1 20520 600 1
 5 1 -4 49810 630 -2
 -5 -1 1 49810 630 1
 4 1 -3 107280 1290 -2
 -4 -1 1 107280 1290 1
 3 1 -2 182670 1120 -2
 -3 -1 1 182670 1120 1
 2 1 -1 918780 3490 -2
 -2 -1 1 918780 3490 1
 1 1 0 1498510 17140 -2
 -1 -1 1 1498510 17140 1
 0 1 1 1079430 7200 -2
 0 -1 1 1079430 7200 1
 -1 1 2 784320 13140 -2
 1 -1 1 784320 13140 1
 -2 1 3 145430 2280 -2
 2 -1 1 145430 2280 1
 -3 1 4 282220 5620 -2
 3 -1 1 282220 5620 1
 -4 1 5 94420 600 -2
 4 -1 1 94420 600 1
 -5 1 6 168210 2060 -2
 5 -1 1 168210 2060 1
 -6 1 7 12200 800 -2
 6 -1 1 12200 800 1
 -7 1 8 42950 1640 -2
 7 -1 1 42950 1640 1
 7 0 -6 8610 810 -2
 -7 0 1 8610 810 1
 6 0 -5 53880 920 -2
 -6 0 1 53880 920 1
 5 0 -4 131300 1890 -2
 -5 0 1 131300 1890 1
 4 0 -3 2370 250 -2
 -4 0 1 2370 250 1
 3 0 -2 123970 2140 -2
 -3 0 1 123970 2140 1
 1 0 0 3085450 80010 -2
 -1 0 1 3085450 80010 1
 -1 0 2 1627210 46040 -2
 1 0 1 1627210 46040 1
 -2 0 3 674220 18430 -2
 2 0 1 674220 18430 1
 -3 0 4 1590730 26970 -2
 3 0 1 1590730 26970 1
 -4 0 5 51380 500 -2
 4 0 1 51380 500 1
 -5 0 6 25780 580 -2
 5 0 1 25780 580 1
 -6 0 7 57670 1260 -2
 6 0 1 57670 1260 1
 -7 0 8 13110 1040 -2
 7 0 1 13110 1040 1
 7 -1 -6 10990 830 -2
 -7 1 1 10990 830 1
 6 -1 -5 20390 760 -2
 -6 1 1 20390 760 1
 5 -1 -4 49170 700 -2
 -5 1 1 49170 700 1
 4 -1 -3 112480 1220 -2
 -4 1 1 112480 1220 1
 3 -1 -2 187880 1830 -2
 -3 1 1 187880 1830 1
 2 -1 -1 918790 3490 -2
 -2 1 1 918790 3490 1
 1 -1 0 1480130 26620 -2
 -1 1 1 1480130 26620 1
 0 -1 1 1079430 7200 -2
 0 1 1 1079430 7200 1
 -1 -1 2 795910 12120 -2
 1 1 1 795910 12120 1
 -2 -1 3 147040 1790 -2
 2 1 1 147040 1790 1
 -3 -1 4 272740 2510 -2
 3 1 1 272740 2510 1
 -4 -1 5 94110 610 -2
 4 1 1 94110 610 1
 -5 -1 6 164360 1210 -2
 5 1 1 164360 1210 1
 -6 -1 7 11170 630 -2
 6 1 1 11170 630 1
 -7 -1 8 38880 1080 -2
 7 1 1 38880 1080 1
 7 -2 -6 -1210 1210 -2
 -7 2 1 -1210 1210 1
 6 -2 -5 25020 1500 -2
 -6 2 1 25020 1500 1
 5 -2 -4 82880 850 -2
 -5 2 1 82880 850 1
 4 -2 -3 81830 1250 -2
 -4 2 1 81830 1250 1
 3 -2 -2 129980 750 -2
 -3 2 1 129980 750 1
 2 -2 -1 231170 1190 -2
 -2 2 1 231170 1190 1
 1 -2 0 623730 12180 -2
 -1 2 1 623730 12180 1
 0 -2 1 80800 530 -2
 0 2 1 80800 530 1
 -1 -2 2 292790 1820 -2
 1 2 1 292790 1820 1
 -2 -2 3 220560 2650 -2
 2 2 1 220560 2650 1
 -3 -2 4 297610 2760 -2
 3 2 1 297610 2760 1
 -4 -2 5 100270 1500 -2
 4 2 1 100270 1500 1
 -5 -2 6 126190 1470 -2
 5 2 1 126190 1470 1
 -6 -2 7 29320 1780 -2
 6 2 1 29320 1780 1
 -7 -2 8 10820 930 -2
 7 2 1 10820 930 1
 7 -3 -6 18020 1590 -2
 -7 3 1 18020 1590 1
 6 -3 -5 19650 1090 -2
 -6 3 1 19650 1090 1
 5 -3 -4 141060 1990 -2
 -5 3 1 141060 1990 1
 4 -3 -3 43560 860 -2
 -4 3 1 43560 860 1
 3 -3 -2 74440 840 -2
 -3 3 1 74440 840 1
 2 -3 -1 50100 740 -2
 -2 3 1 50100 740 1
 1 -3 0 156890 3460 -2
 -1 3 1 156890 3460 1
 0 -3 1 118540 1040 -2
 0 3 1 118540 1040 1
 -1 -3 2 493830 12970 -2
 1 3 1 493830 12970 1
 -2 -3 3 128330 1050 -2
 2 3 1 128330 1050 1
 -3 -3 4 59240 660 -2
 3 3 1 59240 660 1
 -4 -3 5 69180 1020 -2
 4 3 1 69180 1020 1
 -5 -3 6 63730 1000 -2
 5 3 1 63730 1000 1
 -6 -3 7 45240 1350 -2
 6 3 1 45240 1350 1
 6 -4 -5 13040 1010 -2
 -6 4 1 13040 1010 1
 5 -4 -4 33870 1200 -2
 -5 4 1 33870 1200 1
 4 -4 -3 124770 1810 -2
 -4 4 1 124770 1810 1
 3 -4 -2 10750 530 -2
 -3 4 1 10750 530 1
 2 -4 -1 40060 570 -2
 -2 4 1 40060 570 1
 1 -4 0 50010 910 -2
 -1 4 1 50010 910 1
 0 -4 1 20890 400 -2
 0 4 1 20890 400 1
 -1 -4 2 19850 360 -2
 1 4 1 19850 360 1
 -3 -4 4 134640 1540 -2
 3 4 1 134640 1540 1
 -4 -4 5 134140 1730 -2
 4 4 1 134140 1730 1
 -5 -4 6 30210 1010 -2
 5 4 1 30210 1010 1
 -6 -4 7 33100 1680 -2
 6 4 1 33100 1680 1
 5 -5 -4 55380 2310 -2
 -5 5 1 55380 2310 1
 4 -5 -3 11690 810 -2
 -4 5 1 11690 810 1
 3 -5 -2 18150 1900 -2
 -3 5 1 18150 1900 1
 2 -5 -1 129320 1190 -2
 -2 5 1 129320 1190 1
 1 -5 0 131560 1200 -2
 -1 5 1 131560 1200 1
 0 -5 1 3240 310 -2
 0 5 1 3240 310 1
 -1 -5 2 32790 750 -2
 1 5 1 32790 750 1
 -2 -5 3 22370 1160 -2
 2 5 1 22370 1160 1
 -3 -5 4 17610 1110 -2
 3 5 1 17610 1110 1
 -4 -5 5 5590 920 -2
 4 5 1 5590 920 1
 4 -6 -3 19910 1640 -2
 -4 6 1 19910 1640 1
 3 -6 -2 10200 910 -2
 -3 6 1 10200 910 1
 2 -6 -1 6610 510 -2
 -2 6 1 6610 510 1
 1 -6 0 10510 530 -2
 -1 6 1 10510 530 1
 0 -6 1 80940 920 -2
 0 6 1 80940 920 1
 -1 -6 2 25920 680 -2
 1 6 1 25920 680 1
 -2 -6 3 22810 1590 -2
 2 6 1 22810 1590 1
 -3 -6 4 39710 1970 -2
 3 6 1 39710 1970 1
 -4 -6 5 37160 1330 -2
 4 6 1 37160 1330 1
 3 -7 -2 15980 1080 -2
 -3 7 1 15980 1080 1
 2 -7 -1 22610 1430 -2
 -2 7 1 22610 1430 1
 1 -7 0 6090 760 -2
 -1 7 1 6090 760 1
 0 -7 1 6010 810 -2
 0 7 1 6010 810 1
 -1 -7 2 6740 650 -2
 1 7 1 6740 650 1
 -2 -7 3 4730 1000 -2
 2 7 1 4730 1000 1
 -3 -7 4 12260 1830 -2
 3 7 1 12260 1830 1
 3 7 -1 15980 1080 -2
 -3 -7 2 15980 1080 1
 2 7 0 8860 1190 -2
 -2 -7 2 8860 1190 1
 1 7 1 6740 650 -2
 -1 -7 2 6740 650 1
 0 7 2 18520 700 -2
 0 -7 2 18520 700 1
 -1 7 3 16760 1020 -2
 1 -7 2 16760 1020 1
 -2 7 4 3470 1340 -2
 2 -7 2 3470 1340 1
 4 6 -2 23180 1210 -2
 -4 -6 2 23180 1210 1
 3 6 -1 10200 910 -2
 -3 -6 2 10200 910 1
 2 6 0 6980 540 -2
 -2 -6 2 6980 540 1
 1 6 1 25920 680 -2
 -1 -6 2 25920 680 1
 0 6 2 46190 950 -2
 0 -6 2 46190 950 1
 -2 6 4 60270 1120 -2
 2 -6 2 60270 1120 1
 -4 6 6 21470 1860 -2
 4 -6 2 21470 1860 1
 5 5 -3 36230 4660 -2
 -5 -5 2 36230 4660 1
 4 5 -2 20900 880 -2
 -4 -5 2 20900 880 1
 3 5 -1 18150 1900 -2
 -3 -5 2 18150 1900 1
 2 5 0 52790 800 -2
 -2 -5 2 52790 800 1
 1 5 1 32790 750 -2
 -1 -5 2 32790 750 1
 0 5 2 163700 1190 -2
 0 -5 2 163700 1190 1
 -1 5 3 37420 1600 -2
 1 -5 2 37420 1600 1
 -2 5 4 44600 860 -2
 2 -5 2 44600 860 1
 -3 5 5 24550 680 -2
 3 -5 2 24550 680 1
 -4 5 6 18410 950 -2
 4 -5 2 18410 950 1
 -5 5 7 39310 2060 -2
 5 -5 2 39310 2060 1
 6 4 -4 23160 1450 -2
 -6 -4 2 23160 1450 1
 5 4 -3 22250 2580 -2
 -5 -4 2 22250 2580 1
 4 4 -2 4600 570 -2
 -4 -4 2 4600 570 1
 3 4 -1 10750 530 -2
 -3 -4 2 10750 530 1
 2 4 0 32880 740 -2
 -2 -4 2 32880 740 1
 1 4 1 19850 360 -2
 -1 -4 2 19850 360 1
 -1 4 3 84750 3820 -2
 1 -4 2 84750 3820 1
 -2 4 4 18690 460 -2
 2 -4 2 18690 460 1
 -3 4 5 86810 860 -2
 3 -4 2 86810 860 1
 -4 4 6 154860 2480 -2
 4 -4 2 154860 2480 1
 -5 4 7 40330 1130 -2
 5 -4 2 40330 1130 1
 -6 4 8 9740 1390 -2
 6 -4 2 9740 1390 1
 7 3 -5 4010 1220 -2
 -7 -3 2 4010 1220 1
 6 3 -4 37250 1730 -2
 -6 -3 2 37250 1730 1
 5 3 -3 65120 1110 -2
 -5 -3 2 65120 1110 1
 4 3 -2 11250 510 -2
 -4 -3 2 11250 510 1
 3 3 -1 74440 840 -2
 -3 -3 2 74440 840 1
 2 3 0 76810 870 -2
 -2 -3 2 76810 870 1
 1 3 1 493910 12970 -2
 -1 -3 2 493910 12970 1
 0 3 2 1002420 4320 -2
 0 -3 2 1002420 4320 1
 -1 3 3 499810 10890 -2
 1 -3 2 499810 10890 1
 -2 3 4 37010 520 -2
 2 -3 2 37010 520 1
 -3 3 5 65440 650 -2
 3 -3 2 65440 650 1
 -4 3 6 108450 1140 -2
 4 -3 2 108450 1140 1
 -5 3 7 39040 1370 -2
 5 -3 2 39040 1370 1
 -6 3 8 7130 960 -2
 6 -3 2 7130 960 1
 7 2 -5 50 1380 -2
 -7 -2 2 50 1380 1
 6 2 -4 29600 1120 -2
 -6 -2 2 29600 1120 1
 5 2 -3 33140 710 -2
 -5 -2 2 33140 710 1
 4 2 -2 17820 660 -2
 -4 -2 2 17820 660 1
 3 2 -1 129980 750 -2
 -3 -2 2 129980 750 1
 2 2 0 109020 1050 -2
 -2 -2 2 109020 1050 1
 1 2 1 292770 1820 -2
 -1 -2 2 292770 1820 1
 0 2 2 932410 4180 -2
 0 -2 2 932410 4180 1
 -1 2 3 210220 4780 -2
 1 -2 2 210220 4780 1
 -2 2 4 52820 490 -2
 2 -2 2 52820 490 1
 -3 2 5 98270 2300 -2
 3 -2 2 98270 2300 1
 -4 2 6 77950 2720 -2
 4 -2 2 77950 2720 1
 -5 2 7 39040 2610 -2
 5 -2 2 39040 2610 1
 -6 2 8 43050 1450 -2
 6 -2 2 43050 1450 1
 -7 2 9 10620 1190 -2
 7 -2 2 10620 1190 1
 7 1 -5 3200 1080 -2
 -7 -1 2 3200 1080 1
 6 1 -4 95740 1590 -2
 -6 -1 2 95740 1590 1
 5 1 -3 43230 710 -2
 -5 -1 2 43230 710 1
 4 1 -2 51410 500 -2
 -4 -1 2 51410 500 1
 3 1 -1 187880 1830 -2
 -3 -1 2 187880 1830 1
 2 1 0 267510 1110 -2
 -2 -1 2 267510 1110 1
 1 1 1 795530 12120 -2
 -1 -1 2 795530 12120 1
 0 1 2 5073490 44010 -2
 0 -1 2 5073490 44010 1
 -1 1 3 1061650 14230 -2
 1 -1 2 1061650 14230 1
 -2 1 4 466190 12670 -2
 2 -1 2 466190 12670 1
 -3 1 5 226210 1460 -2
 3 -1 2 226210 1460 1
 -4 1 6 106130 1350 -2
 4 -1 2 106130 1350 1
 -5 1 7 60750 1270 -2
 5 -1 2 60750 1270 1
 -6 1 8 43980 1120 -2
 6 -1 2 43980 1120 1
 -7 1 9 18150 1050 -2
 7 -1 2 18150 1050 1
 7 0 -5 32710 1870 -2
 -7 0 2 32710 1870 1
 6 0 -4 70630 1370 -2
 -6 0 2 70630 1370 1
 5 0 -3 76350 1210 -2
 -5 0 2 76350 1210 1
 4 0 -2 147130 820 -2
 -4 0 2 147130 820 1
 3 0 -1 123960 2140 -2
 -3 0 2 123960 2140 1
 2 0 0 1077210 35030 -2
 -2 0 2 1077210 35030 1
 1 0 1 1623960 45940 -2
 -1 0 2 1623960 45940 1
 -1 0 3 972950 6080 -2
 1 0 2 972950 6080 1
 -2 0 4 73910 1000 -2
 2 0 2 73910 1000 1
 -3 0 5 55140 760 -2
 3 0 2 55140 760 1
 -4 0 6 74540 540 -2
 4 0 2 74540 540 1
 -5 0 7 25730 570 -2
 5 0 2 25730 570 1
 -6 0 8 22170 860 -2
 6 0 2 22170 860 1
 -7 0 9 48170 1810 -2
 7 0 2 48170 1810 1
 7 -1 -5 2410 810 -2
 -7 1 2 2410 810 1
 6 -1 -4 92090 1010 -2
 -6 1 2 92090 1010 1
 5 -1 -3 42290 610 -2
 -5 1 2 42290 610 1
 4 -1 -2 51410 500 -2
 -4 1 2 51410 500 1
 3 -1 -1 182670 1120 -2
 -3 1 2 182670 1120 1
 2 -1 0 265080 1550 -2
 -2 1 2 265080 1550 1
 1 -1 1 783940 13130 -2
 -1 1 2 783940 13130 1
 0 -1 2 5073490 44010 -2
 0 1 2 5073490 44010 1
 -1 -1 3 1047820 16100 -2
 1 1 2 1047820 16100 1
 -2 -1 4 475340 7400 -2
 2 1 2 475340 7400 1
 -3 -1 5 222430 1090 -2
 3 1 2 222430 1090 1
 -4 -1 6 102660 780 -2
 4 1 2 102660 780 1
 -5 -1 7 61280 1190 -2
 5 1 2 61280 1190 1
 -6 -1 8 46410 990 -2
 6 1 2 46410 990 1
 -7 -1 9 16830 1290 -2
 7 1 2 16830 1290 1
 7 -2 -5 -1000 1000 -2
 -7 2 2 -1000 1000 1
 6 -2 -4 37870 1340 -2
 -6 2 2 37870 1340 1
 5 -2 -3 33950 760 -2
 -5 2 2 33950 760 1
 4 -2 -2 17820 660 -2
 -4 2 2 17820 660 1
 3 -2 -1 137630 1130 -2
 -3 2 2 137630 1130 1
 2 -2 0 106080 1050 -2
 -2 2 2 106080 1050 1
 1 -2 1 287160 2010 -2
 -1 2 2 287160 2010 1
 0 -2 2 932410 4180 -2
 0 2 2 932410 4180 1
 -1 -2 3 220000 4400 -2
 1 2 2 220000 4400 1
 -2 -2 4 54100 440 -2
 2 2 2 54100 440 1
 -3 -2 5 98650 1130 -2
 3 2 2 98650 1130 1
 -4 -2 6 81090 860 -2
 4 2 2 81090 860 1
 -5 -2 7 41510 1050 -2
 5 2 2 41510 1050 1
 -6 -2 8 41020 1370 -2
 6 2 2 41020 1370 1
 -7 -2 9 12500 1080 -2
 7 2 2 12500 1080 1
 7 -3 -5 3350 1070 -2
 -7 3 2 3350 1070 1
 6 -3 -4 29260 1220 -2
 -6 3 2 29260 1220 1
 5 -3 -3 72530 1120 -2
 -5 3 2 72530 1120 1
 4 -3 -2 11250 510 -2
 -4 3 2 11250 510 1
 3 -3 -1 76060 1030 -2
 -3 3 2 76060 1030 1
 2 -3 0 71480 1050 -2
 -2 3 2 71480 1050 1
 1 -3 1 476140 12470 -2
 -1 3 2 476140 12470 1
 0 -3 2 1002420 4320 -2
 0 3 2 1002420 4320 1
 -1 -3 3 508440 10500 -2
 1 3 2 508440 10500 1
 -2 -3 4 36050 610 -2
 2 3 2 36050 610 1
 -3 -3 5 64090 600 -2
 3 3 2 64090 600 1
 -6 -4 8 17830 1040 -2
 6 4 2 17830 1040 1
 5 -5 -3 33020 1630 -2
 -5 5 2 33020 1630 1
 4 -5 -2 20900 880 -2
 -4 5 2 20900 880 1
 3 -5 -1 23300 870 -2
 -3 5 2 23300 870 1
 2 -5 0 55410 920 -2
 -2 5 2 55410 920 1
 0 -5 2 163700 1190 -2
 0 5 2 163700 1190 1
 -1 -5 3 42750 670 -2
 1 5 2 42750 670 1
 -2 -5 4 55560 1990 -2
 2 5 2 55560 1990 1
 -3 -5 5 26610 1390 -2
 3 5 2 26610 1390 1
 -5 -5 7 24220 2680 -2
 5 5 2 24220 2680 1
 4 -6 -2 23180 1210 -2
 -4 6 2 23180 1210 1
 3 -6 -1 17790 1160 -2
 -3 6 2 17790 1160 1
 2 -6 0 7670 610 -2
 -2 6 2 7670 610 1
 0 -6 2 46190 950 -2
 0 6 2 46190 950 1
 -1 -6 3 14280 620 -2
 1 6 2 14280 620 1
 -2 -6 4 52730 1900 -2
 2 6 2 52730 1900 1
 -3 -6 5 39210 2170 -2
 3 6 2 39210 2170 1
 3 -7 -1 17600 1070 -2
 -3 7 2 17600 1070 1
 2 -7 0 9790 760 -2
 -2 7 2 9790 760 1
 1 -7 1 11200 650 -2
 -1 7 2 11200 650 1
 0 -7 2 18520 700 -2
 0 7 2 18520 700 1
 -1 -7 3 15590 880 -2
 1 7 2 15590 880 1
 -2 -7 4 4690 1200 -2
 2 7 2 4690 1200 1
 3 7 0 29310 1280 -2
 -3 -7 3 29310 1280 1
 2 7 1 4730 1000 -2
 -2 -7 3 4730 1000 1
 1 7 2 15590 880 -2
 -1 -7 3 15590 880 1
 -1 7 4 15600 680 -2
 1 -7 3 15600 680 1
 -2 7 5 16680 1460 -2
 2 -7 3 16680 1460 1
 4 6 -1 19910 1640 -2
 -4 -6 3 19910 1640 1
 3 6 0 16790 1740 -2
 -3 -6 3 16790 1740 1
 2 6 1 22810 1590 -2
 -2 -6 3 22810 1590 1
 1 6 2 14280 620 -2
 -1 -6 3 14280 620 1
 0 6 3 19580 530 -2
 0 -6 3 19580 530 1
 -1 6 4 24840 950 -2
 1 -6 3 24840 950 1
 -2 6 5 15190 1360 -2
 2 -6 3 15190 1360 1
 -3 6 6 15540 750 -2
 3 -6 3 15540 750 1
 -4 6 7 10850 3070 -2
 4 -6 3 10850 3070 1
 5 5 -2 33020 1630 -2
 -5 -5 3 33020 1630 1
 4 5 -1 11690 810 -2
 -4 -5 3 11690 810 1
 3 5 0 72790 1880 -2
 -3 -5 3 72790 1880 1
 2 5 1 22370 1160 -2
 -2 -5 3 22370 1160 1
 1 5 2 42750 670 -2
 -1 -5 3 42750 670 1
 -1 5 4 12690 530 -2
 1 -5 3 12690 530 1
 -2 5 5 37880 920 -2
 2 -5 3 37880 920 1
 -3 5 6 76510 950 -2
 3 -5 3 76510 950 1
 -4 5 7 14360 760 -2
 4 -5 3 14360 760 1
 -5 5 8 350 1290 -2
 5 -5 3 350 1290 1
 6 4 -3 20640 2650 -2
 -6 -4 3 20640 2650 1
 5 4 -2 19570 1850 -2
 -5 -4 3 19570 1850 1
 4 4 -1 124770 1810 -2
 -4 -4 3 124770 1810 1
 0 4 3 1980 440 -2
 0 -4 3 1980 440 1
 -1 4 4 79810 760 -2
 1 -4 3 79810 760 1
 -2 4 5 145860 3420 -2
 2 -4 3 145860 3420 1
 -3 4 6 86060 1360 -2
 3 -4 3 86060 1360 1
 -4 4 7 38880 1180 -2
 4 -4 3 38880 1180 1
 -5 4 8 15170 820 -2
 5 -4 3 15170 820 1
 -6 4 9 17310 1540 -2
 6 -4 3 17310 1540 1
 7 3 -4 6780 1680 -2
 -7 -3 3 6780 1680 1
 6 3 -3 12160 940 -2
 -6 -3 3 12160 940 1
 5 3 -2 72530 1120 -2
 -5 -3 3 72530 1120 1
 4 3 -1 43560 860 -2
 -4 -3 3 43560 860 1
 3 3 0 170260 1910 -2
 -3 -3 3 170260 1910 1
 2 3 1 128330 1050 -2
 -2 -3 3 128330 1050 1
 1 3 2 508510 10500 -2
 -1 -3 3 508510 10500 1
 0 3 3 73330 1210 -2
 0 -3 3 73330 1210 1
 -1 3 4 122170 2050 -2
 1 -3 3 122170 2050 1
 -2 3 5 29320 450 -2
 2 -3 3 29320 450 1
 -3 3 6 141590 3260 -2
 3 -3 3 141590 3260 1
 -4 3 7 125670 1760 -2
 4 -3 3 125670 1760 1
 -5 3 8 56150 1290 -2
 5 -3 3 56150 1290 1
 -6 3 9 13040 1120 -2
 6 -3 3 13040 1120 1
 7 2 -4 9320 1130 -2
 -7 -2 3 9320 1130 1
 6 2 -3 18190 800 -2
 -6 -2 3 18190 800 1
 5 2 -2 33950 760 -2
 -5 -2 3 33950 760 1
 4 2 -1 81830 1250 -2
 -4 -2 3 81830 1250 1
 3 2 0 15340 740 -2
 -3 -2 3 15340 740 1
 2 2 1 220570 2650 -2
 -2 -2 3 220570 2650 1
 1 2 2 220030 4400 -2
 -1 -2 3 220030 4400 1
 0 2 3 347980 1500 -2
 0 -2 3 347980 1500 1
 -1 2 4 312270 3570 -2
 1 -2 3 312270 3570 1
 -2 2 5 135340 930 -2
 2 -2 3 135340 930 1
 -3 2 6 115610 3330 -2
 3 -2 3 115610 3330 1
 -4 2 7 61850 850 -2
 4 -2 3 61850 850 1
 -5 2 8 49670 2440 -2
 5 -2 3 49670 2440 1
 -6 2 9 16470 1020 -2
 6 -2 3 16470 1020 1
 -7 2 10 22780 1300 -2
 7 -2 3 22780 1300 1
 7 1 -4 10710 800 -2
 -7 -1 3 10710 800 1
 6 1 -3 56110 940 -2
 -6 -1 3 56110 940 1
 5 1 -2 42290 610 -2
 -5 -1 3 42290 610 1
 4 1 -1 112480 1220 -2
 -4 -1 3 112480 1220 1
 3 1 0 437260 3620 -2
 -3 -1 3 437260 3620 1
 2 1 1 147040 1790 -2
 -2 -1 3 147040 1790 1
 1 1 2 1048520 16110 -2
 -1 -1 3 1048520 16110 1
 0 1 3 557450 2520 -2
 0 -1 3 557450 2520 1
 -1 1 4 755420 7500 -2
 1 -1 3 755420 7500 1
 -2 1 5 119430 880 -2
 2 -1 3 119430 880 1
 -3 1 6 274230 6390 -2
 3 -1 3 274230 6390 1
 -4 1 7 138920 2730 -2
 4 -1 3 138920 2730 1
 -5 1 8 265250 4750 -2
 5 -1 3 265250 4750 1
 -6 1 9 38950 2130 -2
 6 -1 3 38950 2130 1
 -7 1 10 12680 930 -2
 7 -1 3 12680 930 1
 7 0 -4 26540 1990 -2
 -7 0 3 26540 1990 1
 6 0 -3 77710 920 -2
 -6 0 3 77710 920 1
 5 0 -2 76350 1210 -2
 -5 0 3 76350 1210 1
 4 0 -1 2370 250 -2
 -4 0 3 2370 250 1
 3 0 0 142850 4230 -2
 -3 0 3 142850 4230 1
 2 0 1 674460 18440 -2
 -2 0 3 674460 18440 1
 1 0 2 973740 6090 -2
 -1 0 3 973740 6090 1
 -1 0 4 1002490 18500 -2
 1 0 3 1002490 18500 1
 -2 0 5 723810 17710 -2
 2 0 3 723810 17710 1
 -3 0 6 332550 1860 -2
 3 0 3 332550 1860 1
 -4 0 7 45240 880 -2
 4 0 3 45240 880 1
 -5 0 8 103350 1330 -2
 5 0 3 103350 1330 1
 -6 0 9 12520 700 -2
 6 0 3 12520 700 1
 -7 0 10 39290 1470 -2
 7 0 3 39290 1470 1
 7 -1 -4 11380 860 -2
 -7 1 3 11380 860 1
 6 -1 -3 56110 940 -2
 -6 1 3 56110 940 1
 5 -1 -2 43230 710 -2
 -5 1 3 43230 710 1
 4 -1 -1 107280 1290 -2
 -4 1 3 107280 1290 1
 3 -1 0 423090 4990 -2
 -3 1 3 423090 4990 1
 2 -1 1 145440 2280 -2
 -2 1 3 145440 2280 1
 1 -1 2 1062360 14240 -2
 -1 1 3 1062360 14240 1
 0 -1 3 557450 2520 -2
 0 1 3 557450 2520 1
 -1 -1 4 757740 7630 -2
 1 1 3 757740 7630 1
 -2 -1 5 119030 610 -2
 2 1 3 119030 610 1
 -3 -1 6 281820 5690 -2
 3 1 3 281820 5690 1
 -4 -1 7 137430 2700 -2
 4 1 3 137430 2700 1
 -5 -1 8 265600 6790 -2
 5 1 3 265600 6790 1
 -6 -1 9 39400 1030 -2
 6 1 3 39400 1030 1
 -7 -1 10 12600 1600 -2
 7 1 3 12600 1600 1
 7 -2 -4 7360 1050 -2
 -7 2 3 7360 1050 1
 6 -2 -3 18190 800 -2
 -6 2 3 18190 800 1
 5 -2 -2 33140 710 -2
 -5 2 3 33140 710 1
 4 -2 -1 77690 1010 -2
 -4 2 3 77690 1010 1
 3 -2 0 13380 790 -2
 -3 2 3 13380 790 1
 2 -2 1 208380 1760 -2
 -2 2 3 208380 1760 1
 1 -2 2 210240 4780 -2
 -1 2 3 210240 4780 1
 0 -2 3 347980 1500 -2
 0 2 3 347980 1500 1
 -1 -2 4 313580 2090 -2
 1 2 3 313580 2090 1
 -2 -2 5 134730 870 -2
 2 2 3 134730 870 1
 -3 -2 6 115670 1000 -2
 3 2 3 115670 1000 1
 -4 -2 7 60740 870 -2
 4 2 3 60740 870 1
 -5 -2 8 47830 1130 -2
 5 2 3 47830 1130 1
 -6 -2 9 21600 870 -2
 6 2 3 21600 870 1
 -7 -2 10 21520 1080 -2
 7 2 3 21520 1080 1
 7 -3 -4 11410 1290 -2
 -7 3 3 11410 1290 1
 6 -3 -3 12160 940 -2
 -6 3 3 12160 940 1
 5 -3 -2 65120 1110 -2
 -5 3 3 65120 1110 1
 4 -3 -1 43750 1000 -2
 -4 3 3 43750 1000 1
 3 -3 0 174560 1860 -2
 -3 3 3 174560 1860 1
 2 -3 1 129090 1050 -2
 -2 3 3 129090 1050 1
 1 -3 2 499890 10890 -2
 -1 3 3 499890 10890 1
 0 -3 3 73330 1210 -2
 0 3 3 73330 1210 1
 -1 -3 4 115010 2540 -2
 1 3 3 115010 2540 1
 -2 -3 5 30560 400 -2
 2 3 3 30560 400 1
 -3 -3 6 136220 1710 -2
 3 3 3 136220 1710 1
 -1 -7 4 12970 760 -2
 1 7 3 12970 760 1
 -2 -7 5 16660 880 -2
 2 7 3 16660 880 1
 3 7 1 12260 1830 -2
 -3 -7 4 12260 1830 1
 2 7 2 4690 1200 -2
 -2 -7 4 4690 1200 1
 1 7 3 12970 760 -2
 -1 -7 4 12970 760 1
 0 7 4 260 600 -2
 0 -7 4 260 600 1
 -1 7 5 12660 1350 -2
 1 -7 4 12660 1350 1
 -2 7 6 9330 860 -2
 2 -7 4 9330 860 1
 4 6 0 24880 1950 -2
 -4 -6 4 24880 1950 1
 3 6 1 39710 1970 -2
 -3 -6 4 39710 1970 1
 2 6 2 52730 1900 -2
 -2 -6 4 52730 1900 1
 1 6 3 21070 580 -2
 -1 -6 4 21070 580 1
 0 6 4 1440 430 -2
 0 -6 4 1440 430 1
 -1 6 5 39360 2030 -2
 1 -6 4 39360 2030 1
 -2 6 6 29370 1020 -2
 2 -6 4 29370 1020 1
 -3 6 7 17250 1910 -2
 3 -6 4 17250 1910 1
 -4 6 8 2330 1240 -2
 4 -6 4 2330 1240 1
 5 5 -1 55380 2310 -2
 -5 -5 4 55380 2310 1
 4 5 0 45780 2990 -2
 -4 -5 4 45780 2990 1
 3 5 1 17610 1110 -2
 -3 -5 4 17610 1110 1
 2 5 2 55560 1990 -2
 -2 -5 4 55560 1990 1
 1 5 3 12460 410 -2
 -1 -5 4 12460 410 1
 0 5 4 40170 660 -2
 0 -5 4 40170 660 1
 -1 5 5 39590 1930 -2
 1 -5 4 39590 1930 1
 -2 5 6 67620 940 -2
 2 -5 4 67620 940 1
 -3 5 7 15000 840 -2
 3 -5 4 15000 840 1
 -4 5 8 10560 790 -2
 4 -5 4 10560 790 1
 -5 5 9 11510 1360 -2
 5 -5 4 11510 1360 1
 6 4 -2 22520 1070 -2
 -6 -4 4 22520 1070 1
 5 4 -1 33870 1200 -2
 -5 -4 4 33870 1200 1
 4 4 0 8940 1270 -2
 -4 -4 4 8940 1270 1
 3 4 1 134640 1540 -2
 -3 -4 4 134640 1540 1
 2 4 2 17070 720 -2
 -2 -4 4 17070 720 1
 0 4 4 11980 320 -2
 0 -4 4 11980 320 1
 -1 4 5 50320 630 -2
 1 -4 4 50320 630 1
 -2 4 6 94710 850 -2
 2 -4 4 94710 850 1
 -3 4 7 35720 680 -2
 3 -4 4 35720 680 1
 -4 4 8 21530 760 -2
 4 -4 4 21530 760 1
 -5 4 9 9530 810 -2
 5 -4 4 9530 810 1
 -6 4 10 2980 1170 -2
 6 -4 4 2980 1170 1
 7 3 -3 11410 1290 -2
 -7 -3 4 11410 1290 1
 6 3 -2 29260 1220 -2
 -6 -3 4 29260 1220 1
 5 3 -1 141060 1990 -2
 -5 -3 4 141060 1990 1
 4 3 0 36920 800 -2
 -4 -3 4 36920 800 1
 3 3 1 59240 660 -2
 -3 -3 4 59240 660 1
 2 3 2 36050 610 -2
 -2 -3 4 36050 610 1
 1 3 3 115000 2540 -2
 -1 -3 4 115000 2540 1
 0 3 4 731100 3020 -2
 0 -3 4 731100 3020 1
 -1 3 5 275210 2390 -2
 1 -3 4 275210 2390 1
 -2 3 6 112110 2470 -2
 2 -3 4 112110 2470 1
 -3 3 7 55550 960 -2
 3 -3 4 55550 960 1
 -4 3 8 102370 1730 -2
 4 -3 4 102370 1730 1
 -5 3 9 33140 1180 -2
 5 -3 4 33140 1180 1
 -6 3 10 11080 1020 -2
 6 -3 4 11080 1020 1
 7 2 -3 7360 1050 -2
 -7 -2 4 7360 1050 1
 6 2 -2 37870 1340 -2
 -6 -2 4 37870 1340 1
 5 2 -1 82880 850 -2
 -5 -2 4 82880 850 1
 4 2 0 147390 2150 -2
 -4 -2 4 147390 2150 1
 3 2 1 297630 2760 -2
 -3 -2 4 297630 2760 1
 2 2 2 54100 440 -2
 -2 -2 4 54100 440 1
 1 2 3 313600 2090 -2
 -1 -2 4 313600 2090 1
 0 2 4 74120 540 -2
 0 -2 4 74120 540 1
 -1 2 5 152060 2910 -2
 1 -2 4 152060 2910 1
 -2 2 6 265680 1730 -2
 2 -2 4 265680 1730 1
 -3 2 7 68140 680 -2
 3 -2 4 68140 680 1
 -4 2 8 16550 490 -2
 4 -2 4 16550 490 1
 -5 2 9 39150 1020 -2
 5 -2 4 39150 1020 1
 -6 2 10 41120 1220 -2
 6 -2 4 41120 1220 1
 -7 2 11 5760 2310 -2
 7 -2 4 5760 2310 1
 7 1 -3 11380 860 -2
 -7 -1 4 11380 860 1
 6 1 -2 92090 1010 -2
 -6 -1 4 92090 1010 1
 5 1 -1 49170 700 -2
 -5 -1 4 49170 700 1
 4 1 0 213630 1210 -2
 -4 -1 4 213630 1210 1
 3 1 1 272720 2510 -2
 -3 -1 4 272720 2510 1
 2 1 2 475250 7400 -2
 -2 -1 4 475250 7400 1
 1 1 3 757940 7630 -2
 -1 -1 4 757940 7630 1
 0 1 4 576210 2600 -2
 0 -1 4 576210 2600 1
 -1 1 5 1332500 21550 -2
 1 -1 4 1332500 21550 1
 -2 1 6 161880 1090 -2
 2 -1 4 161880 1090 1
 -3 1 7 152210 1190 -2
 3 -1 4 152210 1190 1
 -4 1 8 112120 860 -2
 4 -1 4 112120 860 1
 -5 1 9 27270 660 -2
 5 -1 4 27270 660 1
 -6 1 10 6400 790 -2
 6 -1 4 6400 790 1
 -7 1 11 16320 960 -2
 7 -1 4 16320 960 1
 7 0 -3 26540 1990 -2
 -7 0 4 26540 1990 1
 6 0 -2 70630 1370 -2
 -6 0 4 70630 1370 1
 5 0 -1 131290 1890 -2
 -5 0 4 131290 1890 1
 4 0 0 126860 3990 -2
 -4 0 4 126860 3990 1
 3 0 1 1591320 26980 -2
 -3 0 4 1591320 26980 1
 2 0 2 73910 1000 -2
 -2 0 4 73910 1000 1
 1 0 3 1002050 18490 -2
 -1 0 4 1002050 18490 1
 -1 0 5 251210 6690 -2
 1 0 4 251210 6690 1
 -3 0 7 80720 720 -2
 3 0 4 80720 720 1
 -4 0 8 205880 4610 -2
 4 0 4 205880 4610 1
 -5 0 9 29860 930 -2
 5 0 4 29860 930 1
 -6 0 10 53630 1210 -2
 6 0 4 53630 1210 1
 -7 0 11 21870 2150 -2
 7 0 4 21870 2150 1
 7 -1 -3 10710 800 -2
 -7 1 4 10710 800 1
 6 -1 -2 95740 1590 -2
 -6 1 4 95740 1590 1
 5 -1 -1 49810 630 -2
 -5 1 4 49810 630 1
 4 -1 0 219830 1100 -2
 -4 1 4 219830 1100 1
 3 -1 1 282200 5620 -2
 -3 1 4 282200 5620 1
 2 -1 2 466100 12670 -2
 -2 1 4 466100 12670 1
 1 -1 3 755630 7500 -2
 -1 1 4 755630 7500 1
 0 -1 4 576210 2600 -2
 0 1 4 576210 2600 1
 -1 -1 5 1332400 21470 -2
 1 1 4 1332400 21470 1
 -2 -1 6 157160 940 -2
 2 1 4 157160 940 1
 -3 -1 7 147900 940 -2
 3 1 4 147900 940 1
 -4 -1 8 110690 1110 -2
 4 1 4 110690 1110 1
 -5 -1 9 32460 960 -2
 5 1 4 32460 960 1
 -6 -1 10 6550 800 -2
 6 1 4 6550 800 1
 -7 -1 11 15540 990 -2
 7 1 4 15540 990 1
 7 -2 -3 9320 1130 -2
 -7 2 4 9320 1130 1
 6 -2 -2 29600 1120 -2
 -6 2 4 29600 1120 1
 5 -2 -1 82800 900 -2
 -5 2 4 82800 900 1
 4 -2 0 144420 1400 -2
 -4 2 4 144420 1400 1
 3 -2 1 295540 3420 -2
 -3 2 4 295540 3420 1
 2 -2 2 52820 490 -2
 -2 2 4 52820 490 1
 1 -2 3 312290 3570 -2
 -1 2 4 312290 3570 1
 0 -2 4 74120 540 -2
 0 2 4 74120 540 1
 -1 -2 5 155000 2180 -2
 1 2 4 155000 2180 1
 -2 -2 6 262390 1330 -2
 2 2 4 262390 1330 1
 -3 -2 7 69710 620 -2
 3 2 4 69710 620 1
 -4 -2 8 17960 1030 -2
 4 2 4 17960 1030 1
 -5 -2 9 31750 960 -2
 5 2 4 31750 960 1
 -6 -2 10 35330 1030 -2
 6 2 4 35330 1030 1
 -7 -2 11 16380 1020 -2
 7 2 4 16380 1020 1
 7 -3 -3 6780 1680 -2
 -7 3 4 6780 1680 1
 6 -3 -2 37250 1730 -2
 -6 3 4 37250 1730 1
 5 -3 -1 137360 1980 -2
 -5 3 4 137360 1980 1
 4 -3 0 37710 600 -2
 -4 3 4 37710 600 1
 3 -3 1 60880 590 -2
 -3 3 4 60880 590 1
 2 -3 2 37010 520 -2
 -2 3 4 37010 520 1
 1 -3 3 122160 2050 -2
 -1 3 4 122160 2050 1
 0 -3 4 731100 3020 -2
 0 3 4 731100 3020 1
 -1 -3 5 280140 1460 -2
 1 3 4 280140 1460 1
 -2 -3 6 109110 2190 -2
 2 3 4 109110 2190 1
 -3 -3 7 52500 870 -2
 3 3 4 52500 870 1
 -4 -3 8 94100 2740 -2
 4 3 4 94100 2740 1
 -5 -3 9 27430 870 -2
 5 3 4 27430 870 1
 -6 -3 10 7800 1140 -2
 6 3 4 7800 1140 1
 6 -4 -2 23160 1450 -2
 -6 4 4 23160 1450 1
 5 -4 -1 35670 1270 -2
 -5 4 4 35670 1270 1
 4 -4 0 12070 880 -2
 -4 4 4 12070 880 1
 3 -4 1 133060 1080 -2
 -3 4 4 133060 1080 1
 2 -4 2 18690 460 -2
 -2 4 4 18690 460 1
 1 -4 3 79810 760 -2
 -1 4 4 79810 760 1
 0 -4 4 11980 320 -2
 0 4 4 11980 320 1
 -1 -4 5 50670 600 -2
 1 4 4 50670 600 1
 -2 -4 6 92060 1190 -2
 2 4 4 92060 1190 1
 -3 -4 7 31470 1090 -2
 3 4 4 31470 1090 1
 -4 -4 8 19910 760 -2
 4 4 4 19910 760 1
 -5 -4 9 4150 880 -2
 5 4 4 4150 880 1
 -6 -4 10 7190 1110 -2
 6 4 4 7190 1110 1
 5 -5 -1 67180 2100 -2
 -5 5 4 67180 2100 1
 4 -5 0 51370 1300 -2
 -4 5 4 51370 1300 1
 3 -5 1 23640 1160 -2
 -3 5 4 23640 1160 1
 2 -5 2 44600 860 -2
 -2 5 4 44600 860 1
 1 -5 3 12690 530 -2
 -1 5 4 12690 530 1
 0 -5 4 40170 660 -2
 0 5 4 40170 660 1
 -1 -5 5 46810 800 -2
 1 5 4 46810 800 1
 -2 -5 6 71760 1620 -2
 2 5 4 71760 1620 1
 -3 -5 7 9170 740 -2
 3 5 4 9170 740 1
 -4 -5 8 8690 830 -2
 4 5 4 8690 830 1
 -5 -5 9 6900 930 -2
 5 5 4 6900 930 1
 4 -6 0 14750 1050 -2
 -4 6 4 14750 1050 1
 3 -6 1 43220 1730 -2
 -3 6 4 43220 1730 1
 2 -6 2 60270 1120 -2
 -2 6 4 60270 1120 1
 1 -6 3 24840 950 -2
 -1 6 4 24840 950 1
 0 -6 4 1440 430 -2
 0 6 4 1440 430 1
 -1 -6 5 39550 790 -2
 1 6 4 39550 790 1
 -2 -6 6 34310 1080 -2
 2 6 4 34310 1080 1
 -3 -6 7 16770 860 -2
 3 6 4 16770 860 1
 -4 -6 8 8400 1820 -2
 4 6 4 8400 1820 1
 3 -7 1 7310 1710 -2
 -3 7 4 7310 1710 1
 2 -7 2 3470 1340 -2
 -2 7 4 3470 1340 1
 1 -7 3 15600 680 -2
 -1 7 4 15600 680 1
 0 -7 4 260 600 -2
 0 7 4 260 600 1
 -1 -7 5 14560 710 -2
 1 7 4 14560 710 1
 -2 -7 6 5100 790 -2
 2 7 4 5100 790 1
 2 7 3 16660 880 -2
 -2 -7 5 16660 880 1
 1 7 4 14560 710 -2
 -1 -7 5 14560 710 1
 0 7 5 20110 1540 -2
 0 -7 5 20110 1540 1
 -1 7 6 14280 1010 -2
 1 -7 5 14280 1010 1
 -2 7 7 4150 1540 -2
 2 -7 5 4150 1540 1
 4 6 1 37160 1330 -2
 -4 -6 5 37160 1330 1
 3 6 2 39210 2170 -2
 -3 -6 5 39210 2170 1
 1 6 4 39550 790 -2
 -1 -6 5 39550 790 1
 0 6 5 9160 1190 -2
 0 -6 5 9160 1190 1
 -1 6 6 26500 870 -2
 1 -6 5 26500 870 1
 -2 6 7 18720 1900 -2
 2 -6 5 18720 1900 1
 -3 6 8 580 760 -2
 3 -6 5 580 760 1
 -4 6 9 4560 1950 -2
 4 -6 5 4560 1950 1
 5 5 0 63650 2230 -2
 -5 -5 5 63650 2230 1
 4 5 1 5590 920 -2
 -4 -5 5 5590 920 1
 3 5 2 26610 1390 -2
 -3 -5 5 26610 1390 1
 2 5 3 30160 1120 -2
 -2 -5 5 30160 1120 1
 1 5 4 46810 800 -2
 -1 -5 5 46810 800 1
 -1 5 6 80100 920 -2
 1 -5 5 80100 920 1
 -4 5 9 580 860 -2
 4 -5 5 580 860 1
 -5 5 10 14260 1960 -2
 5 -5 5 14260 1960 1
 6 4 -1 13040 1010 -2
 -6 -4 5 13040 1010 1
 5 4 0 65850 1370 -2
 -5 -4 5 65850 1370 1
 4 4 1 134140 1730 -2
 -4 -4 5 134140 1730 1
 1 4 4 50660 600 -2
 -1 -4 5 50660 600 1
 0 4 5 235080 1310 -2
 0 -4 5 235080 1310 1
 -1 4 6 163560 1080 -2
 1 -4 5 163560 1080 1
 -2 4 7 61530 720 -2
 2 -4 5 61530 720 1
 -3 4 8 54100 910 -2
 3 -4 5 54100 910 1
 -4 4 9 34790 1620 -2
 4 -4 5 34790 1620 1
 -5 4 10 10590 1160 -2
 5 -4 5 10590 1160 1
 -6 4 11 11220 1450 -2
 6 -4 5 11220 1450 1
 7 3 -2 3350 1070 -2
 -7 -3 5 3350 1070 1
 6 3 -1 19650 1090 -2
 -6 -3 5 19650 1090 1
 5 3 0 11500 810 -2
 -5 -3 5 11500 810 1
 4 3 1 69180 1020 -2
 -4 -3 5 69180 1020 1
 3 3 2 64090 600 -2
 -3 -3 5 64090 600 1
 2 3 3 30560 400 -2
 -2 -3 5 30560 400 1
 1 3 4 280150 1460 -2
 -1 -3 5 280150 1460 1
 0 3 5 118810 680 -2
 0 -3 5 118810 680 1
 -1 3 6 213290 2600 -2
 1 -3 5 213290 2600 1
 -2 3 7 57730 590 -2
 2 -3 5 57730 590 1
 -3 3 8 98220 1280 -2
 3 -3 5 98220 1280 1
 -4 3 9 38630 1100 -2
 4 -3 5 38630 1100 1
 -5 3 10 57100 3320 -2
 5 -3 5 57100 3320 1
 -6 3 11 3220 1680 -2
 6 -3 5 3220 1680 1
 7 2 -2 -1000 1000 -2
 -7 -2 5 -1000 1000 1
 6 2 -1 25020 1500 -2
 -6 -2 5 25020 1500 1
 5 2 0 42710 880 -2
 -5 -2 5 42710 880 1
 4 2 1 100270 1500 -2
 -4 -2 5 100270 1500 1
 3 2 2 98650 1130 -2
 -3 -2 5 98650 1130 1
 2 2 3 134730 870 -2
 -2 -2 5 134730 870 1
 1 2 4 155010 2180 -2
 -1 -2 5 155010 2180 1
 0 2 5 686840 2980 -2
 0 -2 5 686840 2980 1
 -1 2 6 151440 2290 -2
 1 -2 5 151440 2290 1
 -2 2 7 289010 7930 -2
 2 -2 5 289010 7930 1
 -3 2 8 45700 610 -2
 3 -2 5 45700 610 1
 -4 2 9 80800 920 -2
 4 -2 5 80800 920 1
 -5 2 10 58190 1130 -2
 5 -2 5 58190 1130 1
 -6 2 11 10740 940 -2
 6 -2 5 10740 940 1
 7 1 -2 2410 810 -2
 -7 -1 5 2410 810 1
 6 1 -1 20390 760 -2
 -6 -1 5 20390 760 1
 5 1 0 32710 650 -2
 -5 -1 5 32710 650 1
 4 1 1 94110 610 -2
 -4 -1 5 94110 610 1
 3 1 2 222430 1090 -2
 -3 -1 5 222430 1090 1
 2 1 3 119030 610 -2
 -2 -1 5 119030 610 1
 1 1 4 1331700 21460 -2
 -1 -1 5 1331700 21460 1
 0 1 5 1630800 12760 -2
 0 -1 5 1630800 12760 1
 -1 1 6 936880 12290 -2
 1 -1 5 936880 12290 1
 -2 1 7 297660 4810 -2
 2 -1 5 297660 4810 1
 -3 1 8 136780 850 -2
 3 -1 5 136780 850 1
 -4 1 9 163960 1110 -2
 4 -1 5 163960 1110 1
 -5 1 10 79690 1940 -2
 5 -1 5 79690 1940 1
 -6 1 11 11810 820 -2
 6 -1 5 11810 820 1
 -7 1 12 8270 990 -2
 7 -1 5 8270 990 1
 7 0 -2 32710 1870 -2
 -7 0 5 32710 1870 1
 6 0 -1 53880 920 -2
 -6 0 5 53880 920 1
 5 0 0 8570 450 -2
 -5 0 5 8570 450 1
 4 0 1 51380 500 -2
 -4 0 5 51380 500 1
 3 0 2 55140 760 -2
 -3 0 5 55140 760 1
 2 0 3 723500 17700 -2
 -2 0 5 723500 17700 1
 1 0 4 251150 6690 -2
 -1 0 5 251150 6690 1
 0 0 5 445590 2020 -2
 0 0 5 445590 2020 1
 -1 0 6 1686570 24180 -2
 1 0 5 1686570 24180 1
 -2 0 7 56450 570 -2
 2 0 5 56450 570 1
 -3 0 8 381100 1950 -2
 3 0 5 381100 1950 1
 -4 0 9 64650 1700 -2
 4 0 5 64650 1700 1
 -5 0 10 134020 3790 -2
 5 0 5 134020 3790 1
 -6 0 11 5440 670 -2
 6 0 5 5440 670 1
 -7 0 12 1330 1030 -2
 7 0 5 1330 1030 1
 7 -1 -2 3200 1080 -2
 -7 1 5 3200 1080 1
 6 -1 -1 20520 600 -2
 -6 1 5 20520 600 1
 5 -1 0 26000 560 -2
 -5 1 5 26000 560 1
 4 -1 1 94420 600 -2
 -4 1 5 94420 600 1
 3 -1 2 226220 1460 -2
 -3 1 5 226220 1460 1
 2 -1 3 119430 880 -2
 -2 1 5 119430 880 1
 1 -1 4 1331790 21530 -2
 -1 1 5 1331790 21530 1
 0 -1 5 1630800 12760 -2
 0 1 5 1630800 12760 1
 -1 -1 6 973840 14570 -2
 1 1 5 973840 14570 1
 -2 -1 7 317310 6780 -2
 2 1 5 317310 6780 1
 -3 -1 8 130880 1680 -2
 3 1 5 130880 1680 1
 -4 -1 9 164460 1380 -2
 4 1 5 164460 1380 1
 -5 -1 10 87870 2060 -2
 5 1 5 87870 2060 1
 -6 -1 11 14440 990 -2
 6 1 5 14440 990 1
 -7 -1 12 8100 1790 -2
 7 1 5 8100 1790 1
 7 -2 -2 50 1380 -2
 -7 2 5 50 1380 1
 6 -2 -1 32890 1050 -2
 -6 2 5 32890 1050 1
 5 -2 0 45960 960 -2
 -5 2 5 45960 960 1
 4 -2 1 106250 2470 -2
 -4 2 5 106250 2470 1
 3 -2 2 98270 2300 -2
 -3 2 5 98270 2300 1
 2 -2 3 135340 930 -2
 -2 2 5 135340 930 1
 1 -2 4 152070 2910 -2
 -1 2 5 152070 2910 1
 0 -2 5 686840 2980 -2
 0 2 5 686840 2980 1
 -1 -2 6 154950 1660 -2
 1 2 5 154950 1660 1
 -2 -2 7 291040 5480 -2
 2 2 5 291040 5480 1
 -3 -2 8 44590 1010 -2
 3 2 5 44590 1010 1
 -4 -2 9 83650 1730 -2
 4 2 5 83650 1730 1
 -5 -2 10 54670 1280 -2
 5 2 5 54670 1280 1
 -6 -2 11 12270 1090 -2
 6 2 5 12270 1090 1
 7 -3 -2 4010 1220 -2
 -7 3 5 4010 1220 1
 6 -3 -1 16340 1740 -2
 -6 3 5 16340 1740 1
 5 -3 0 13820 860 -2
 -5 3 5 13820 860 1
 4 -3 1 69190 1640 -2
 -4 3 5 69190 1640 1
 3 -3 2 65440 650 -2
 -3 3 5 65440 650 1
 2 -3 3 29320 450 -2
 -2 3 5 29320 450 1
 1 -3 4 275220 2390 -2
 -1 3 5 275220 2390 1
 0 -3 5 118810 680 -2
 0 3 5 118810 680 1
 -1 -3 6 212600 2060 -2
 1 3 5 212600 2060 1
 -2 -3 7 60340 490 -2
 2 3 5 60340 490 1
 -3 -3 8 101010 1120 -2
 3 3 5 101010 1120 1
 -4 -3 9 36130 1160 -2
 4 3 5 36130 1160 1
 -5 -3 10 52500 1210 -2
 5 3 5 52500 1210 1
 -6 -3 11 2770 1000 -2
 6 3 5 2770 1000 1
 6 -4 -1 17350 1650 -2
 -6 4 5 17350 1650 1
 4 -4 1 144220 1560 -2
 -4 4 5 144220 1560 1
 3 -4 2 86810 860 -2
 -3 4 5 86810 860 1
 2 -4 3 145850 3420 -2
 -2 4 5 145850 3420 1
 1 -4 4 50320 630 -2
 -1 4 5 50320 630 1
 0 -4 5 235080 1310 -2
 0 4 5 235080 1310 1
 -1 -4 6 162110 1290 -2
 1 4 5 162110 1290 1
 -2 -4 7 63190 1260 -2
 2 4 5 63190 1260 1
 -3 -4 8 53050 1200 -2
 3 4 5 53050 1200 1
 -4 -4 9 27180 1100 -2
 4 4 5 27180 1100 1
 -5 -4 10 16470 940 -2
 5 4 5 16470 940 1
 -6 -4 11 13900 950 -2
 6 4 5 13900 950 1
 5 -5 0 69240 2580 -2
 -5 5 5 69240 2580 1
 4 -5 1 9340 710 -2
 -4 5 5 9340 710 1
 3 -5 2 24550 680 -2
 -3 5 5 24550 680 1
 2 -5 3 37880 920 -2
 -2 5 5 37880 920 1
 0 7 6 7860 700 -2
 0 -7 6 7860 700 1
 -1 7 7 36330 2150 -2
 1 -7 6 36330 2150 1
 -2 7 8 10900 810 -2
 2 -7 6 10900 810 1
 -3 6 9 6200 1470 -2
 3 -6 6 6200 1470 1
 -4 6 10 4240 830 -2
 4 -6 6 4240 830 1
 3 5 3 68640 1290 -2
 -3 -5 6 68640 1290 1
 2 5 4 71760 1620 -2
 -2 -5 6 71760 1620 1
 1 5 5 65100 3130 -2
 -1 -5 6 65100 3130 1
 0 5 6 38510 670 -2
 0 -5 6 38510 670 1
 -1 5 7 33190 1470 -2
 1 -5 6 33190 1470 1
 -2 5 8 50950 860 -2
 2 -5 6 50950 860 1
 -3 5 9 11590 820 -2
 3 -5 6 11590 820 1
 -4 5 10 6660 790 -2
 4 -5 6 6660 790 1
 -5 5 11 5900 920 -2
 5 -5 6 5900 920 1
 6 4 0 23730 1160 -2
 -6 -4 6 23730 1160 1
 5 4 1 30210 1010 -2
 -5 -4 6 30210 1010 1
 4 4 2 133140 1890 -2
 -4 -4 6 133140 1890 1
 2 4 4 92060 1190 -2
 -2 -4 6 92060 1190 1
 1 4 5 162110 1290 -2
 -1 -4 6 162110 1290 1
 0 4 6 261150 1430 -2
 0 -4 6 261150 1430 1
 -1 4 7 356910 1960 -2
 1 -4 6 356910 1960 1
 -2 4 8 42890 1210 -2
 2 -4 6 42890 1210 1
 -3 4 9 28730 940 -2
 3 -4 6 28730 940 1
 -4 4 10 74240 1450 -2
 4 -4 6 74240 1450 1
 -5 4 11 8760 1500 -2
 5 -4 6 8760 1500 1
 7 3 -1 18020 1590 -2
 -7 -3 6 18020 1590 1
 6 3 0 10290 1080 -2
 -6 -3 6 10290 1080 1
 5 3 1 63730 1000 -2
 -5 -3 6 63730 1000 1
 4 3 2 105080 1050 -2
 -4 -3 6 105080 1050 1
 3 3 3 136230 1710 -2
 -3 -3 6 136230 1710 1
 2 3 4 109110 2190 -2
 -2 -3 6 109110 2190 1
 1 3 5 212610 2060 -2
 -1 -3 6 212610 2060 1
 0 3 6 74720 530 -2
 0 -3 6 74720 530 1
 -1 3 7 237210 1760 -2
 1 -3 6 237210 1760 1
 -2 3 8 33060 840 -2
 2 -3 6 33060 840 1
 -3 3 9 69590 1140 -2
 3 -3 6 69590 1140 1
 -4 3 10 82540 1710 -2
 4 -3 6 82540 1710 1
 -5 3 11 10150 1070 -2
 5 -3 6 10150 1070 1
 -6 3 12 27040 1450 -2
 6 -3 6 27040 1450 1
 7 2 -1 -1210 1210 -2
 -7 -2 6 -1210 1210 1
 6 2 0 72000 1290 -2
 -6 -2 6 72000 1290 1
 5 2 1 126190 1470 -2
 -5 -2 6 126190 1470 1
 4 2 2 81090 860 -2
 -4 -2 6 81090 860 1
 3 2 3 115670 1000 -2
 -3 -2 6 115670 1000 1
 2 2 4 262400 1330 -2
 -2 -2 6 262400 1330 1
 1 2 5 154960 1660 -2
 -1 -2 6 154960 1660 1
 0 2 6 102130 610 -2
 0 -2 6 102130 610 1
 -1 2 7 625890 9890 -2
 1 -2 6 625890 9890 1
 -2 2 8 334540 6770 -2
 2 -2 6 334540 6770 1
 -3 2 9 28450 520 -2
 3 -2 6 28450 520 1
 -4 2 10 151680 4790 -2
 4 -2 6 151680 4790 1
 -5 2 11 32900 1010 -2
 5 -2 6 32900 1010 1
 -6 2 12 410 1710 -2
 6 -2 6 410 1710 1
 7 1 -1 10990 830 -2
 -7 -1 6 10990 830 1
 6 1 0 18510 1070 -2
 -6 -1 6 18510 1070 1
 5 1 1 164360 1210 -2
 -5 -1 6 164360 1210 1
 4 1 2 102660 780 -2
 -4 -1 6 102660 780 1
 3 1 3 281800 5690 -2
 -3 -1 6 281800 5690 1
 2 1 4 157170 940 -2
 -2 -1 6 157170 940 1
 1 1 5 973330 14560 -2
 -1 -1 6 973330 14560 1
 0 1 6 184000 830 -2
 0 -1 6 184000 830 1
 -1 1 7 717690 5100 -2
 1 -1 6 717690 5100 1
 -2 1 8 466610 8360 -2
 2 -1 6 466610 8360 1
 -3 1 9 95330 2230 -2
 3 -1 6 95330 2230 1
 -4 1 10 44590 590 -2
 4 -1 6 44590 590 1
 -5 1 11 68420 1210 -2
 5 -1 6 68420 1210 1
 -6 1 12 28340 1250 -2
 6 -1 6 28340 1250 1
 7 0 -1 8610 810 -2
 -7 0 6 8610 810 1
 6 0 0 19040 600 -2
 -6 0 6 19040 600 1
 5 0 1 25780 580 -2
 -5 0 6 25780 580 1
 4 0 2 74540 540 -2
 -4 0 6 74540 540 1
 3 0 3 332560 1860 -2
 -3 0 6 332560 1860 1
 1 0 5 1688000 24200 -2
 -1 0 6 1688000 24200 1
 0 0 6 743750 3320 -2
 0 0 6 743750 3320 1
 -1 0 7 1083870 6550 -2
 1 0 6 1083870 6550 1
 -2 0 8 387720 4030 -2
 2 0 6 387720 4030 1
 -3 0 9 104410 800 -2
 3 0 6 104410 800 1
 -4 0 10 546470 14230 -2
 4 0 6 546470 14230 1
 -5 0 11 22860 920 -2
 5 0 6 22860 920 1
 -6 0 12 4410 680 -2
 6 0 6 4410 680 1
 -7 0 13 1850 940 -2
 7 0 6 1850 940 1
 7 -1 -1 13260 880 -2
 -7 1 6 13260 880 1
 6 -1 0 18440 740 -2
 -6 1 6 18440 740 1
 5 -1 1 168210 2060 -2
 -5 1 6 168210 2060 1
 4 -1 2 106130 1350 -2
 -4 1 6 106130 1350 1
 3 -1 3 274200 6390 -2
 -3 1 6 274200 6390 1
 2 -1 4 161880 1090 -2
 -2 1 6 161880 1090 1
 1 -1 5 936380 12280 -2
 -1 1 6 936380 12280 1
 0 -1 6 184000 830 -2
 0 1 6 184000 830 1
 -1 -1 7 736030 5390 -2
 1 1 6 736030 5390 1
 -2 -1 8 475530 7810 -2
 2 1 6 475530 7810 1
 -3 -1 9 97220 1620 -2
 3 1 6 97220 1620 1
 -4 -1 10 43110 920 -2
 4 1 6 43110 920 1
 -5 -1 11 65710 1980 -2
 5 1 6 65710 1980 1
 -6 -1 12 25310 1030 -2
 6 1 6 25310 1030 1
 -7 -1 13 16500 2100 -2
 7 1 6 16500 2100 1
 7 -2 -1 2290 1420 -2
 -7 2 6 2290 1420 1
 2 -2 4 265690 1730 -2
 -2 2 6 265690 1730 1
 1 -2 5 151440 2290 -2
 -1 2 6 151440 2290 1
 0 -2 6 102130 610 -2
 0 2 6 102130 610 1
 -1 -2 7 632110 7720 -2
 1 2 6 632110 7720 1
 -2 -2 8 331190 4800 -2
 2 2 6 331190 4800 1
 -3 -2 9 28630 680 -2
 3 2 6 28630 680 1
 -4 -2 10 159870 3930 -2
 4 2 6 159870 3930 1
 -5 -2 11 36570 1180 -2
 5 2 6 36570 1180 1
 -6 -2 12 3570 840 -2
 6 2 6 3570 840 1
 7 -3 -1 17680 2630 -2
 -7 3 6 17680 2630 1
 6 -3 0 13490 1000 -2
 -6 3 6 13490 1000 1
 4 -3 2 108450 1140 -2
 -4 3 6 108450 1140 1
 3 -3 3 141590 3260 -2
 -3 3 6 141590 3260 1
 2 -3 4 112110 2470 -2
 -2 3 6 112110 2470 1
 1 -3 5 213300 2600 -2
 -1 3 6 213300 2600 1
 0 -3 6 74720 530 -2
 0 3 6 74720 530 1
 -1 -3 7 236430 1110 -2
 1 3 6 236430 1110 1
 -2 -3 8 30340 580 -2
 2 3 6 30340 580 1
 -3 -3 9 59950 1000 -2
 3 3 6 59950 1000 1
 -4 -3 10 68400 1760 -2
 4 3 6 68400 1760 1
 -5 -3 11 7760 1180 -2
 5 3 6 7760 1180 1
 -6 -3 12 20250 1420 -2
 6 3 6 20250 1420 1
 6 -4 0 18030 1500 -2
 -6 4 6 18030 1500 1
 5 -4 1 30580 1100 -2
 -5 4 6 30580 1100 1
 4 -4 2 154860 2480 -2
 -4 4 6 154860 2480 1
 3 -4 3 86050 1360 -2
 -3 4 6 86050 1360 1
 2 -4 4 94710 850 -2
 -2 4 6 94710 850 1
 1 -4 5 163550 1080 -2
 -1 4 6 163550 1080 1
 0 -4 6 261150 1430 -2
 0 4 6 261150 1430 1
 -1 -4 7 341380 2900 -2
 1 4 6 341380 2900 1
 -2 -4 8 37640 850 -2
 2 4 6 37640 850 1
 -3 -4 9 28870 870 -2
 3 4 6 28870 870 1
 -4 -4 10 77940 1350 -2
 4 4 6 77940 1350 1
 -5 -4 11 6990 810 -2
 5 4 6 6990 810 1
 5 -5 1 40250 1800 -2
 -5 5 6 40250 1800 1
 4 -5 2 18410 950 -2
 -4 5 6 18410 950 1
 3 -5 3 76510 950 -2
 -3 5 6 76510 950 1
 2 -5 4 67620 940 -2
 -2 5 6 67620 940 1
 1 -5 5 80100 920 -2
 -1 5 6 80100 920 1
 0 -5 6 38510 670 -2
 0 5 6 38510 670 1
 -1 -5 7 42970 720 -2
 1 5 6 42970 720 1
 -2 -5 8 52960 1300 -2
 2 5 6 52960 1300 1
 -3 -5 9 8930 780 -2
 3 5 6 8930 780 1
 -4 -5 10 7200 820 -2
 4 5 6 7200 820 1
 -5 -5 11 9750 1030 -2
 5 5 6 9750 1030 1
 4 -6 2 21470 1860 -2
 -4 6 6 21470 1860 1
 3 -6 3 15540 750 -2
 -3 6 6 15540 750 1
 2 -6 4 29370 1020 -2
 -2 6 6 29370 1020 1
 1 -6 5 26500 870 -2
 -1 6 6 26500 870 1
 0 -6 6 3220 450 -2
 0 6 6 3220 450 1
 -1 -6 7 14950 620 -2
 1 6 6 14950 620 1
 -2 -6 8 10120 1550 -2
 2 6 6 10120 1550 1
 -3 -6 9 8270 840 -2
 3 6 6 8270 840 1
 -4 -6 10 5080 2150 -2
 4 6 6 5080 2150 1
 2 -7 4 9330 860 -2
 -2 7 6 9330 860 1
 1 -7 5 14280 1010 -2
 -1 7 6 14280 1010 1
 0 -7 6 7860 700 -2
 0 7 6 7860 700 1
 -1 -7 7 39570 1160 -2
 1 7 6 39570 1160 1
 -2 -7 8 2560 1700 -2
 2 7 6 2560 1700 1
 2 7 5 7430 2400 -2
 -2 -7 7 7430 2400 1
 1 7 6 39570 1160 -2
 -1 -7 7 39570 1160 1
 0 7 7 1910 1360 -2
 0 -7 7 1910 1360 1
 -1 7 8 21620 870 -2
 1 -7 7 21620 870 1
 4 6 3 5840 910 -2
 -4 -6 7 5840 910 1
 3 6 4 16770 860 -2
 -3 -6 7 16770 860 1
 2 6 5 17720 1620 -2
 -2 -6 7 17720 1620 1
 1 6 6 14950 620 -2
 -1 -6 7 14950 620 1
 -1 6 8 22540 1390 -2
 1 -6 7 22540 1390 1
 -2 6 9 8800 1410 -2
 2 -6 7 8800 1410 1
 -3 6 10 8960 770 -2
 3 -6 7 8960 770 1
 5 5 2 24220 2680 -2
 -5 -5 7 24220 2680 1
 4 5 3 14310 860 -2
 -4 -5 7 14310 860 1
 3 5 4 9170 740 -2
 -3 -5 7 9170 740 1
 2 5 5 21340 2480 -2
 -2 -5 7 21340 2480 1
 1 5 6 42970 720 -2
 -1 -5 7 42970 720 1
 0 5 7 37240 1360 -2
 0 -5 7 37240 1360 1
 -1 5 8 34450 780 -2
 1 -5 7 34450 780 1
 -2 5 9 89220 1660 -2
 2 -5 7 89220 1660 1
 -3 5 10 30710 1080 -2
 3 -5 7 30710 1080 1
 -4 5 11 12460 1130 -2
 4 -5 7 12460 1130 1
 6 4 1 33100 1680 -2
 -6 -4 7 33100 1680 1
 5 4 2 33780 1640 -2
 -5 -4 7 33780 1640 1
 4 4 3 28210 3130 -2
 -4 -4 7 28210 3130 1
 3 4 4 31470 1090 -2
 -3 -4 7 31470 1090 1
 2 4 5 63190 1260 -2
 -2 -4 7 63190 1260 1
 1 4 6 341390 2900 -2
 -1 -4 7 341390 2900 1
 0 4 7 509850 2510 -2
 0 -4 7 509850 2510 1
 -1 4 8 51360 700 -2
 1 -4 7 51360 700 1
 -2 4 9 87140 1420 -2
 2 -4 7 87140 1420 1
 -4 4 11 74790 1810 -2
 4 -4 7 74790 1810 1
 -5 4 12 15630 2020 -2
 5 -4 7 15630 2020 1
 6 3 1 45240 1350 -2
 -6 -3 7 45240 1350 1
 5 3 2 34190 1450 -2
 -5 -3 7 34190 1450 1
 4 3 3 109530 5530 -2
 -4 -3 7 109530 5530 1
 3 3 4 52500 870 -2
 -3 -3 7 52500 870 1
 2 3 5 60340 490 -2
 -2 -3 7 60340 490 1
 1 3 6 236430 1110 -2
 -1 -3 7 236430 1110 1
 0 3 7 248850 1200 -2
 0 -3 7 248850 1200 1
 -1 3 8 114660 1600 -2
 1 -3 7 114660 1600 1
 -2 3 9 97100 880 -2
 2 -3 7 97100 880 1
 -3 3 10 65180 950 -2
 3 -3 7 65180 950 1
 -4 3 11 49230 1100 -2
 4 -3 7 49230 1100 1
 -5 3 12 3510 1370 -2
 5 -3 7 3510 1370 1
 -6 3 13 5900 1080 -2
 6 -3 7 5900 1080 1
 7 2 0 14440 950 -2
 -7 -2 7 14440 950 1
 6 2 1 29320 1780 -2
 -6 -2 7 29320 1780 1
 5 2 2 41510 1050 -2
 -5 -2 7 41510 1050 1
 4 2 3 60740 870 -2
 -4 -2 7 60740 870 1
 3 2 4 69710 620 -2
 -3 -2 7 69710 620 1
 2 2 5 291010 5480 -2
 -2 -2 7 291010 5480 1
 1 2 6 632230 7730 -2
 -1 -2 7 632230 7730 1
 0 2 7 683630 2710 -2
 0 -2 7 683630 2710 1
 -1 2 8 143510 3270 -2
 1 -2 7 143510 3270 1
 -2 2 9 49670 560 -2
 2 -2 7 49670 560 1
 -3 2 10 64090 1300 -2
 3 -2 7 64090 1300 1
 -4 2 11 250330 4970 -2
 4 -2 7 250330 4970 1
 -5 2 12 127420 2210 -2
 5 -2 7 127420 2210 1
 -6 2 13 33970 1600 -2
 6 -2 7 33970 1600 1
 7 1 0 6620 840 -2
 -7 -1 7 6620 840 1
 6 1 1 11170 630 -2
 -6 -1 7 11170 630 1
 5 1 2 61280 1190 -2
 -5 -1 7 61280 1190 1
 4 1 3 137420 2700 -2
 -4 -1 7 137420 2700 1
 3 1 4 147900 940 -2
 -3 -1 7 147900 940 1
 2 1 5 317270 6780 -2
 -2 -1 7 317270 6780 1
 1 1 6 735930 5390 -2
 -1 -1 7 735930 5390 1
 0 1 7 248800 1020 -2
 0 -1 7 248800 1020 1
 -1 1 8 328840 1510 -2
 1 -1 7 328840 1510 1
 -2 1 9 462130 4690 -2
 2 -1 7 462130 4690 1
 -3 1 10 121930 2150 -2
 3 -1 7 121930 2150 1
 -4 1 11 45570 600 -2
 4 -1 7 45570 600 1
 -5 1 12 66130 830 -2
 5 -1 7 66130 830 1
 -6 1 13 8100 990 -2
 6 -1 7 8100 990 1
 7 0 0 16720 860 -2
 -7 0 7 16720 860 1
 6 0 1 57670 1260 -2
 -6 0 7 57670 1260 1
 5 0 2 25730 570 -2
 -5 0 7 25730 570 1
 4 0 3 45240 880 -2
 -4 0 7 45240 880 1
 3 0 4 80720 720 -2
 -3 0 7 80720 720 1
 2 0 5 56450 570 -2
 -2 0 7 56450 570 1
 1 0 6 1084180 6550 -2
 -1 0 7 1084180 6550 1
 0 0 7 36230 330 -2
 0 0 7 36230 330 1
 -1 0 8 10970 210 -2
 1 0 7 10970 210 1
 -2 0 9 257110 1980 -2
 2 0 7 257110 1980 1
 -3 0 10 38770 930 -2
 3 0 7 38770 930 1
 -4 0 11 162430 2250 -2
 4 0 7 162430 2250 1
 -5 0 12 179670 4920 -2
 5 0 7 179670 4920 1
 -6 0 13 17550 760 -2
 6 0 7 17550 760 1
 7 -1 0 5940 960 -2
 -7 1 7 5940 960 1
 6 -1 1 12200 800 -2
 -6 1 7 12200 800 1
 5 -1 2 60750 1270 -2
 -5 1 7 60750 1270 1
 4 -1 3 138920 2730 -2
 -4 1 7 138920 2730 1
 3 -1 4 152210 1190 -2
 -3 1 7 152210 1190 1
 2 -1 5 297620 4800 -2
 -2 1 7 297620 4800 1
 1 -1 6 717600 5100 -2
 -1 1 7 717600 5100 1
 0 -1 7 248800 1020 -2
 0 1 7 248800 1020 1
 -1 -1 8 331370 1370 -2
 1 1 7 331370 1370 1
 -2 -1 9 461230 4160 -2
 2 1 7 461230 4160 1
 -3 -1 10 121350 3740 -2
 3 1 7 121350 3740 1
 -4 -1 11 47820 910 -2
 4 1 7 47820 910 1
 -5 -1 12 65480 1160 -2
 5 1 7 65480 1160 1
 -6 -1 13 11220 870 -2
 6 1 7 11220 870 1
 7 -2 0 15820 1210 -2
 -7 2 7 15820 1210 1
 6 -2 1 32140 1290 -2
 -6 2 7 32140 1290 1
 4 -2 3 61850 850 -2
 -4 2 7 61850 850 1
 3 -2 4 68140 680 -2
 -3 2 7 68140 680 1
 2 -2 5 288980 7930 -2
 -2 2 7 288980 7930 1
 1 -2 6 626010 9890 -2
 -1 2 7 626010 9890 1
 0 -2 7 683630 2710 -2
 0 2 7 683630 2710 1
 -1 -2 8 147800 2940 -2
 1 2 7 147800 2940 1
 -2 -2 9 48560 520 -2
 2 2 7 48560 520 1
 -3 -2 10 67610 1450 -2
 3 2 7 67610 1450 1
 -4 -2 11 235590 10370 -2
 4 2 7 235590 10370 1
 -5 -2 12 140970 2620 -2
 5 2 7 140970 2620 1
 -6 -2 13 40970 1680 -2
 6 2 7 40970 1680 1
 6 -3 1 43810 1690 -2
 -6 3 7 43810 1690 1
 5 -3 2 39040 1370 -2
 -5 3 7 39040 1370 1
 4 -3 3 125680 1760 -2
 -4 3 7 125680 1760 1
 3 -3 4 55550 960 -2
 -3 3 7 55550 960 1
 2 -3 5 57730 590 -2
 -2 3 7 57730 590 1
 1 -3 6 237210 1760 -2
 -1 3 7 237210 1760 1
 0 -3 7 248850 1200 -2
 0 3 7 248850 1200 1
 -1 -3 8 115790 1730 -2
 1 3 7 115790 1730 1
 -2 -3 9 98500 1020 -2
 2 3 7 98500 1020 1
 -3 -3 10 56820 1070 -2
 3 3 7 56820 1070 1
 -4 -3 11 46960 1120 -2
 4 3 7 46960 1120 1
 -5 -3 12 -660 750 -2
 5 3 7 -660 750 1
 -6 -3 13 12280 950 -2
 6 3 7 12280 950 1
 6 -4 1 53860 2540 -2
 -6 4 7 53860 2540 1
 5 -4 2 40330 1130 -2
 -5 4 7 40330 1130 1
 4 -4 3 38880 1180 -2
 -4 4 7 38880 1180 1
 3 -4 4 35720 680 -2
 -3 4 7 35720 680 1
 2 -4 5 61530 720 -2
 -2 4 7 61530 720 1
 1 -4 6 356930 1960 -2
 -1 4 7 356930 1960 1
 0 -4 7 509850 2510 -2
 0 4 7 509850 2510 1
 -1 -4 8 49030 720 -2
 1 4 7 49030 720 1
 -2 -4 9 82580 1090 -2
 2 4 7 82580 1090 1
 -3 -4 10 38160 1040 -2
 3 4 7 38160 1040 1
 -4 -4 11 72510 1240 -2
 4 4 7 72510 1240 1
 -5 -4 12 13020 860 -2
 5 4 7 13020 860 1
 5 -5 2 39310 2060 -2
 -5 5 7 39310 2060 1
 4 -5 3 14360 760 -2
 -4 5 7 14360 760 1
 3 -5 4 15000 840 -2
 -3 5 7 15000 840 1
 2 -5 5 24990 2610 -2
 -2 5 7 24990 2610 1
 -2 6 10 21100 820 -2
 2 -6 8 21100 820 1
 -3 6 11 5240 760 -2
 3 -6 8 5240 760 1
 2 5 6 52960 1300 -2
 -2 -5 8 52960 1300 1
 0 5 8 36240 750 -2
 0 -5 8 36240 750 1
 -1 5 9 137820 3430 -2
 1 -5 8 137820 3430 1
 -2 5 10 36460 860 -2
 2 -5 8 36460 860 1
 -3 5 11 15730 880 -2
 3 -5 8 15730 880 1
 -4 5 12 -760 760 -2
 4 -5 8 -760 760 1
 6 4 2 17790 1040 -2
 -6 -4 8 17790 1040 1
 5 4 3 11130 1830 -2
 -5 -4 8 11130 1830 1
 4 4 4 19910 760 -2
 -4 -4 8 19910 760 1
 3 4 5 53050 1200 -2
 -3 -4 8 53050 1200 1
 2 4 6 37640 850 -2
 -2 -4 8 37640 850 1
 1 4 7 49030 720 -2
 -1 -4 8 49030 720 1
 0 4 8 25290 500 -2
 0 -4 8 25290 500 1
 -1 4 9 84220 760 -2
 1 -4 8 84220 760 1
 -3 4 11 21870 880 -2
 3 -4 8 21870 880 1
 -4 4 12 6980 2160 -2
 4 -4 8 6980 2160 1
 -5 4 13 2860 1790 -2
 5 -4 8 2860 1790 1
 6 3 2 490 790 -2
 -6 -3 8 490 790 1
 5 3 3 53560 2970 -2
 -5 -3 8 53560 2970 1
 4 3 4 94100 2740 -2
 -4 -3 8 94100 2740 1
 3 3 5 101010 1120 -2
 -3 -3 8 101010 1120 1
 2 3 6 30340 580 -2
 -2 -3 8 30340 580 1
 1 3 7 115790 1730 -2
 -1 -3 8 115790 1730 1
 0 3 8 293100 1460 -2
 0 -3 8 293100 1460 1
 -1 3 9 34210 590 -2
 1 -3 8 34210 590 1
 -2 3 10 146930 3160 -2
 2 -3 8 146930 3160 1
 -3 3 11 62820 990 -2
 3 -3 8 62820 990 1
 -4 3 12 143030 7540 -2
 4 -3 8 143030 7540 1
 -5 3 13 22170 870 -2
 5 -3 8 22170 870 1
 -6 3 14 16950 1190 -2
 6 -3 8 16950 1190 1
 7 2 1 10820 930 -2
 -7 -2 8 10820 930 1
 6 2 2 41020 1370 -2
 -6 -2 8 41020 1370 1
 5 2 3 47830 1130 -2
 -5 -2 8 47830 1130 1
 4 2 4 17960 1030 -2
 -4 -2 8 17960 1030 1
 3 2 5 44590 1010 -2
 -3 -2 8 44590 1010 1
 2 2 6 331170 4800 -2
 -2 -2 8 331170 4800 1
 1 2 7 147810 2940 -2
 -1 -2 8 147810 2940 1
 0 2 8 27280 330 -2
 0 -2 8 27280 330 1
 -1 2 9 36220 400 -2
 1 -2 8 36220 400 1
 -2 2 10 105640 760 -2
 2 -2 8 105640 760 1
 -3 2 11 73940 1000 -2
 3 -2 8 73940 1000 1
 -4 2 12 75930 1080 -2
 4 -2 8 75930 1080 1
 -5 2 13 16690 740 -2
 5 -2 8 16690 740 1
 -6 2 14 11140 1310 -2
 6 -2 8 11140 1310 1
 7 1 1 38880 1080 -2
 -7 -1 8 38880 1080 1
 6 1 2 46410 990 -2
 -6 -1 8 46410 990 1
 5 1 3 265580 6790 -2
 -5 -1 8 265580 6790 1
 4 1 4 110690 1110 -2
 -4 -1 8 110690 1110 1
 3 1 5 130890 1680 -2
 -3 -1 8 130890 1680 1
 2 1 6 475470 7810 -2
 -2 -1 8 475470 7810 1
 1 1 7 331370 1370 -2
 -1 -1 8 331370 1370 1
 0 1 8 259680 1060 -2
 0 -1 8 259680 1060 1
 -1 1 9 351870 6550 -2
 1 -1 8 351870 6550 1
 -2 1 10 95710 1290 -2
 2 -1 8 95710 1290 1
 -3 1 11 68980 2250 -2
 3 -1 8 68980 2250 1
 -4 1 12 49250 1130 -2
 4 -1 8 49250 1130 1
 -5 1 13 40870 710 -2
 5 -1 8 40870 710 1
 -6 1 14 2250 810 -2
 6 -1 8 2250 810 1
 7 0 1 13110 1040 -2
 -7 0 8 13110 1040 1
 6 0 2 22170 860 -2
 -6 0 8 22170 860 1
 5 0 3 103350 1330 -2
 -5 0 8 103350 1330 1
 4 0 4 205870 4610 -2
 -4 0 8 205870 4610 1
 3 0 5 381100 1950 -2
 -3 0 8 381100 1950 1
 2 0 6 387700 4030 -2
 -2 0 8 387700 4030 1
 1 0 7 10970 210 -2
 -1 0 8 10970 210 1
 0 0 8 343840 1250 -2
 0 0 8 343840 1250 1
 -1 0 9 218460 3500 -2
 1 0 8 218460 3500 1
 -2 0 10 26330 430 -2
 2 0 8 26330 430 1
 -3 0 11 79820 1410 -2
 3 0 8 79820 1410 1
 -4 0 12 242320 1540 -2
 4 0 8 242320 1540 1
 -5 0 13 56200 1540 -2
 5 0 8 56200 1540 1
 -6 0 14 8480 940 -2
 6 0 8 8480 940 1
 7 -1 1 42950 1640 -2
 -7 1 8 42950 1640 1
 6 -1 2 43980 1120 -2
 -6 1 8 43980 1120 1
 5 -1 3 265230 4750 -2
 -5 1 8 265230 4750 1
 4 -1 4 112120 860 -2
 -4 1 8 112120 860 1
 3 -1 5 136790 850 -2
 -3 1 8 136790 850 1
 2 -1 6 466550 8350 -2
 -2 1 8 466550 8350 1
 1 -1 7 328840 1510 -2
 -1 1 8 328840 1510 1
 0 -1 8 259680 1060 -2
 0 1 8 259680 1060 1
 -1 -1 9 353380 6520 -2
 1 1 8 353380 6520 1
 -2 -1 10 94810 1300 -2
 2 1 8 94810 1300 1
 -3 -1 11 70560 2700 -2
 3 1 8 70560 2700 1
 -4 -1 12 56820 1250 -2
 4 1 8 56820 1250 1
 -5 -1 13 44240 1240 -2
 5 1 8 44240 1240 1
 -6 -1 14 740 860 -2
 6 1 8 740 860 1
 7 -2 1 12590 1010 -2
 -7 2 8 12590 1010 1
 6 -2 2 43050 1450 -2
 -6 2 8 43050 1450 1
 5 -2 3 49670 2440 -2
 -5 2 8 49670 2440 1
 4 -2 4 16550 490 -2
 -4 2 8 16550 490 1
 3 -2 5 45700 610 -2
 -3 2 8 45700 610 1
 2 -2 6 334510 6760 -2
 -2 2 8 334510 6760 1
 1 -2 7 143510 3270 -2
 -1 2 8 143510 3270 1
 0 -2 8 27280 330 -2
 0 2 8 27280 330 1
 -1 -2 9 36390 510 -2
 1 2 8 36390 510 1
 -2 -2 10 105290 800 -2
 2 2 8 105290 800 1
 -3 -2 11 72330 950 -2
 3 2 8 72330 950 1
 -4 -2 12 72740 1280 -2
 4 2 8 72740 1280 1
 -5 -2 13 22890 1440 -2
 5 2 8 22890 1440 1
 -6 -2 14 11240 920 -2
 6 2 8 11240 920 1
 6 -3 2 7130 960 -2
 -6 3 8 7130 960 1
 5 -3 3 56150 1290 -2
 -5 3 8 56150 1290 1
 4 -3 4 102380 1730 -2
 -4 3 8 102380 1730 1
 3 -3 5 98220 1280 -2
 -3 3 8 98220 1280 1
 2 -3 6 33060 840 -2
 -2 3 8 33060 840 1
 1 -3 7 114660 1600 -2
 -1 3 8 114660 1600 1
 0 -3 8 293100 1460 -2
 0 3 8 293100 1460 1
 -1 -3 9 34530 840 -2
 1 3 8 34530 840 1
 -2 -3 10 134960 4230 -2
 2 3 8 134960 4230 1
 -3 -3 11 55840 1170 -2
 3 3 8 55840 1170 1
 -4 -3 12 147080 2020 -2
 4 3 8 147080 2020 1
 -5 -3 13 24410 910 -2
 5 3 8 24410 910 1
 -6 -3 14 22860 1020 -2
 6 3 8 22860 1020 1
 6 -4 2 9740 1390 -2
 -6 4 8 9740 1390 1
 5 -4 3 15170 820 -2
 -5 4 8 15170 820 1
 4 -4 4 21530 760 -2
 -4 4 8 21530 760 1
 3 -4 5 54100 910 -2
 -3 4 8 54100 910 1
 2 -4 6 42890 1210 -2
 -2 4 8 42890 1210 1
 1 -4 7 51360 700 -2
 -1 4 8 51360 700 1
 0 -4 8 25290 500 -2
 0 4 8 25290 500 1
 -1 -4 9 82290 770 -2
 1 4 8 82290 770 1
 -2 -4 10 47220 1020 -2
 2 4 8 47220 1020 1
 -3 -4 11 21720 750 -2
 3 4 8 21720 750 1
 -4 -4 12 11070 760 -2
 4 4 8 11070 760 1
 -5 -4 13 5460 1190 -2
 5 4 8 5460 1190 1
 5 -5 3 350 1290 -2
 -5 5 8 350 1290 1
 4 -5 4 10560 790 -2
 -4 5 8 10560 790 1
 2 -5 6 50950 860 -2
 -2 5 8 50950 860 1
 1 -5 7 34450 780 -2
 -1 5 8 34450 780 1
 0 -5 8 36240 750 -2
 0 5 8 36240 750 1
 -1 -5 9 148560 1210 -2
 1 5 8 148560 1210 1
 -2 -5 10 34630 1500 -2
 2 5 8 34630 1500 1
 -3 -5 11 11390 720 -2
 3 5 8 11390 720 1
 -4 -5 12 3930 770 -2
 4 5 8 3930 770 1
 4 -6 4 2330 1240 -2
 -4 6 8 2330 1240 1
 3 -6 5 580 760 -2
 -3 6 8 580 760 1
 2 -6 6 9250 700 -2
 -2 6 8 9250 700 1
 -1 -6 9 33310 870 -2
 1 6 8 33310 870 1
 -2 -6 10 21860 2120 -2
 2 6 8 21860 2120 1
 -3 -6 11 1560 810 -2
 3 6 8 1560 810 1
 2 -7 6 10900 810 -2
 -2 7 8 10900 810 1
 1 -7 7 21620 870 -2
 -1 7 8 21620 870 1
 0 -7 8 18690 2410 -2
 0 7 8 18690 2410 1
 -1 -7 9 30290 1850 -2
 1 7 8 30290 1850 1
 1 7 8 30290 1850 -2
 -1 -7 9 30290 1850 1
 0 7 9 5660 1450 -2
 0 -7 9 5660 1450 1
 4 6 5 2540 1820 -2
 -4 -6 9 2540 1820 1
 3 6 6 8270 840 -2
 -3 -6 9 8270 840 1
 1 6 8 33310 870 -2
 -1 -6 9 33310 870 1
 0 6 9 33040 1680 -2
 0 -6 9 33040 1680 1
 -1 6 10 8990 620 -2
 1 -6 9 8990 620 1
 -2 6 11 19650 830 -2
 2 -6 9 19650 830 1
 -3 6 12 6100 790 -2
 3 -6 9 6100 790 1
 5 5 4 6900 930 -2
 -5 -5 9 6900 930 1
 4 5 5 3210 1620 -2
 -4 -5 9 3210 1620 1
 3 5 6 8930 780 -2
 -3 -5 9 8930 780 1
 1 5 8 148560 1210 -2
 -1 -5 9 148560 1210 1
 -1 5 10 128550 1160 -2
 1 -5 9 128550 1160 1
 -2 5 11 36740 1160 -2
 2 -5 9 36740 1160 1
 -3 5 12 8490 760 -2
 3 -5 9 8490 760 1
 -4 5 13 12020 870 -2
 4 -5 9 12020 870 1
 6 4 3 19930 2200 -2
 -6 -4 9 19930 2200 1
 5 4 4 4150 880 -2
 -5 -4 9 4150 880 1
 4 4 5 27180 1100 -2
 -4 -4 9 27180 1100 1
 3 4 6 28870 870 -2
 -3 -4 9 28870 870 1
 2 4 7 82580 1090 -2
 -2 -4 9 82580 1090 1
 1 4 8 82290 770 -2
 -1 -4 9 82290 770 1
 0 4 9 103260 760 -2
 0 -4 9 103260 760 1
 -1 4 10 46080 1540 -2
 1 -4 9 46080 1540 1
 -2 4 11 123560 3240 -2
 2 -4 9 123560 3240 1
 -3 4 12 7500 1280 -2
 3 -4 9 7500 1280 1
 -4 4 13 13150 920 -2
 4 -4 9 13150 920 1
 -5 4 14 9820 1030 -2
 5 -4 9 9820 1030 1
 6 3 3 10060 1900 -2
 -6 -3 9 10060 1900 1
 5 3 4 27430 870 -2
 -5 -3 9 27430 870 1
 4 3 5 36130 1160 -2
 -4 -3 9 36130 1160 1
 3 3 6 59950 1000 -2
 -3 -3 9 59950 1000 1
 2 3 7 98500 1020 -2
 -2 -3 9 98500 1020 1
 1 3 8 34530 840 -2
 -1 -3 9 34530 840 1
 0 3 9 124860 790 -2
 0 -3 9 124860 790 1
 -1 3 10 5750 270 -2
 1 -3 9 5750 270 1
 -2 3 11 68320 850 -2
 2 -3 9 68320 850 1
 -4 3 13 25890 860 -2
 4 -3 9 25890 860 1
 -5 3 14 23120 910 -2
 5 -3 9 23120 910 1
 7 2 2 12500 1080 -2
 -7 -2 9 12500 1080 1
 6 2 3 21600 870 -2
 -6 -2 9 21600 870 1
 5 2 4 31750 960 -2
 -5 -2 9 31750 960 1
 4 2 5 83650 1730 -2
 -4 -2 9 83650 1730 1
 3 2 6 28630 680 -2
 -3 -2 9 28630 680 1
 2 2 7 48560 520 -2
 -2 -2 9 48560 520 1
 1 2 8 36390 510 -2
 -1 -2 9 36390 510 1
 0 2 9 5150 200 -2
 0 -2 9 5150 200 1
 -1 2 10 78020 920 -2
 1 -2 9 78020 920 1
 -2 2 11 52710 1100 -2
 2 -2 9 52710 1100 1
 -3 2 12 57600 720 -2
 3 -2 9 57600 720 1
 -4 2 13 80660 1030 -2
 4 -2 9 80660 1030 1
 -5 2 14 15300 760 -2
 5 -2 9 15300 760 1
 -6 2 15 17540 1650 -2
 6 -2 9 17540 1650 1
 7 1 2 16830 1290 -2
 -7 -1 9 16830 1290 1
 6 1 3 39400 1030 -2
 -6 -1 9 39400 1030 1
 5 1 4 32460 960 -2
 -5 -1 9 32460 960 1
 4 1 5 164470 1380 -2
 -4 -1 9 164470 1380 1
 3 1 6 97220 1620 -2
 -3 -1 9 97220 1620 1
 2 1 7 461210 4160 -2
 -2 -1 9 461210 4160 1
 1 1 8 353430 6530 -2
 -1 -1 9 353430 6530 1
 0 1 9 190880 890 -2
 0 -1 9 190880 890 1
 -1 1 10 43080 370 -2
 1 -1 9 43080 370 1
 -2 1 11 20930 390 -2
 2 -1 9 20930 390 1
 -3 1 12 13950 370 -2
 3 -1 9 13950 370 1
 -4 1 13 207880 3540 -2
 4 -1 9 207880 3540 1
 -5 1 14 76430 2230 -2
 5 -1 9 76430 2230 1
 -6 1 15 10000 1210 -2
 6 -1 9 10000 1210 1
 7 0 2 48170 1810 -2
 -7 0 9 48170 1810 1
 6 0 3 12520 700 -2
 -6 0 9 12520 700 1
 5 0 4 29860 930 -2
 -5 0 9 29860 930 1
 4 0 5 64650 1700 -2
 -4 0 9 64650 1700 1
 3 0 6 104410 800 -2
 -3 0 9 104410 800 1
 2 0 7 257110 1980 -2
 -2 0 9 257110 1980 1
 1 0 8 218490 3500 -2
 -1 0 9 218490 3500 1
 0 0 9 175640 720 -2
 0 0 9 175640 720 1
 -1 0 10 428140 1690 -2
 1 0 9 428140 1690 1
 -2 0 11 185700 850 -2
 2 0 9 185700 850 1
 -3 0 12 98110 1370 -2
 3 0 9 98110 1370 1
 -4 0 13 55800 1050 -2
 4 0 9 55800 1050 1
 -5 0 14 34700 960 -2
 5 0 9 34700 960 1
 -6 0 15 4880 870 -2
 6 0 9 4880 870 1
 7 -1 2 18150 1050 -2
 -7 1 9 18150 1050 1
 6 -1 3 38950 2130 -2
 -6 1 9 38950 2130 1
 5 -1 4 27270 660 -2
 -5 1 9 27270 660 1
 4 -1 5 163960 1110 -2
 -4 1 9 163960 1110 1
 3 -1 6 95330 2230 -2
 -3 1 9 95330 2230 1
 2 -1 7 462110 4690 -2
 -2 1 9 462110 4690 1
 1 -1 8 351920 6560 -2
 -1 1 9 351920 6560 1
 0 -1 9 190880 890 -2
 0 1 9 190880 890 1
 -1 -1 10 44000 490 -2
 1 1 9 44000 490 1
 -2 -1 11 20170 400 -2
 2 1 9 20170 400 1
 -3 -1 12 13540 510 -2
 3 1 9 13540 510 1
 -4 -1 13 206210 3270 -2
 4 1 9 206210 3270 1
 -5 -1 14 77920 2810 -2
 5 1 9 77920 2810 1
 -6 -1 15 5180 790 -2
 6 1 9 5180 790 1
 7 -2 2 10620 1190 -2
 -7 2 9 10620 1190 1
 6 -2 3 16470 1020 -2
 -6 2 9 16470 1020 1
 5 -2 4 39150 1020 -2
 -5 2 9 39150 1020 1
 4 -2 5 80800 920 -2
 -4 2 9 80800 920 1
 3 -2 6 28450 520 -2
 -3 2 9 28450 520 1
 2 -2 7 49670 560 -2
 -2 2 9 49670 560 1
 1 -2 8 36220 400 -2
 -1 2 9 36220 400 1
 0 -2 9 5150 200 -2
 0 2 9 5150 200 1
 -1 -2 10 79330 1250 -2
 1 2 9 79330 1250 1
 -2 -2 11 55770 1340 -2
 2 2 9 55770 1340 1
 -3 -2 12 60450 940 -2
 3 2 9 60450 940 1
 -4 -2 13 78200 1210 -2
 4 2 9 78200 1210 1
 -5 -2 14 15970 830 -2
 5 2 9 15970 830 1
 -6 -2 15 23940 1020 -2
 6 2 9 23940 1020 1
 6 -3 3 13040 1120 -2
 -6 3 9 13040 1120 1
 5 -3 4 33140 1180 -2
 -5 3 9 33140 1180 1
 4 -3 5 38630 1100 -2
 -4 3 9 38630 1100 1
 3 -3 6 69590 1140 -2
 -3 3 9 69590 1140 1
 2 -3 7 97100 880 -2
 -2 3 9 97100 880 1
 1 -3 8 34210 590 -2
 -1 3 9 34210 590 1
 0 -3 9 124860 790 -2
 0 3 9 124860 790 1
 -1 -3 10 6770 350 -2
 1 3 9 6770 350 1
 -2 -3 11 67410 1010 -2
 2 3 9 67410 1010 1
 -3 -3 12 58200 1290 -2
 3 3 9 58200 1290 1
 -4 -3 13 22900 910 -2
 4 3 9 22900 910 1
 -5 -3 14 33000 1340 -2
 5 3 9 33000 1340 1
 6 -4 3 17310 1540 -2
 -6 4 9 17310 1540 1
 5 -4 4 9530 810 -2
 -5 4 9 9530 810 1
 4 -4 5 34790 1620 -2
 -4 4 9 34790 1620 1
 3 -4 6 28730 940 -2
 -3 4 9 28730 940 1
 2 -4 7 87140 1420 -2
 -2 4 9 87140 1420 1
 1 -4 8 84220 760 -2
 -1 4 9 84220 760 1
 0 -4 9 103260 760 -2
 0 4 9 103260 760 1
 -1 -4 10 50550 1450 -2
 1 4 9 50550 1450 1
 -2 -4 11 127090 3420 -2
 2 4 9 127090 3420 1
 -3 -4 12 8260 670 -2
 3 4 9 8260 670 1
 -4 -4 13 13510 830 -2
 4 4 9 13510 830 1
 -5 -4 14 4750 1050 -2
 5 4 9 4750 1050 1
 5 -5 4 11510 1360 -2
 -5 5 9 11510 1360 1
 4 -5 5 580 860 -2
 -4 5 9 580 860 1
 3 -5 6 11590 820 -2
 -3 5 9 11590 820 1
 2 -5 7 89220 1660 -2
 -2 5 9 89220 1660 1
 -1 6 11 12450 660 -2
 1 -6 10 12450 660 1
 -2 6 12 4260 760 -2
 2 -6 10 4260 760 1
 -3 6 13 15880 1780 -2
 3 -6 10 15880 1780 1
 -4 5 14 6440 1270 -2
 4 -5 10 6440 1270 1
 4 4 6 77950 1350 -2
 -4 -4 10 77950 1350 1
 3 4 7 38160 1040 -2
 -3 -4 10 38160 1040 1
 2 4 8 47220 1020 -2
 -2 -4 10 47220 1020 1
 1 4 9 50550 1450 -2
 -1 -4 10 50550 1450 1
 0 4 10 43800 610 -2
 0 -4 10 43800 610 1
 -1 4 11 146870 1920 -2
 1 -4 10 146870 1920 1
 -2 4 12 21690 1560 -2
 2 -4 10 21690 1560 1
 -3 4 13 23510 1190 -2
 3 -4 10 23510 1190 1
 -4 4 14 13690 1630 -2
 4 -4 10 13690 1630 1
 -5 4 15 22700 1270 -2
 5 -4 10 22700 1270 1
 6 3 4 7800 1140 -2
 -6 -3 10 7800 1140 1
 5 3 5 52500 1210 -2
 -5 -3 10 52500 1210 1
 4 3 6 68400 1760 -2
 -4 -3 10 68400 1760 1
 3 3 7 56820 1070 -2
 -3 -3 10 56820 1070 1
 2 3 8 134970 4230 -2
 -2 -3 10 134970 4230 1
 1 3 9 6770 350 -2
 -1 -3 10 6770 350 1
 0 3 10 2670 270 -2
 0 -3 10 2670 270 1
 -1 3 11 45080 490 -2
 1 -3 10 45080 490 1
 -3 3 13 30540 1780 -2
 3 -3 10 30540 1780 1
 -4 3 14 46770 2280 -2
 4 -3 10 46770 2280 1
 -5 3 15 15820 910 -2
 5 -3 10 15820 910 1
 7 2 3 21520 1080 -2
 -7 -2 10 21520 1080 1
 6 2 4 35330 1030 -2
 -6 -2 10 35330 1030 1
 5 2 5 54670 1280 -2
 -5 -2 10 54670 1280 1
 4 2 6 159860 3930 -2
 -4 -2 10 159860 3930 1
 3 2 7 67610 1450 -2
 -3 -2 10 67610 1450 1
 2 2 8 105290 800 -2
 -2 -2 10 105290 800 1
 1 2 9 79330 1250 -2
 -1 -2 10 79330 1250 1
 0 2 10 16780 320 -2
 0 -2 10 16780 320 1
 -1 2 11 79150 490 -2
 1 -2 10 79150 490 1
 -2 2 12 53240 660 -2
 2 -2 10 53240 660 1
 -3 2 13 50650 1020 -2
 3 -2 10 50650 1020 1
 -4 2 14 2300 500 -2
 4 -2 10 2300 500 1
 -5 2 15 15600 900 -2
 5 -2 10 15600 900 1
 -6 2 16 20190 1540 -2
 6 -2 10 20190 1540 1
 7 1 3 12600 1600 -2
 -7 -1 10 12600 1600 1
 6 1 4 6550 800 -2
 -6 -1 10 6550 800 1
 5 1 5 87870 2060 -2
 -5 -1 10 87870 2060 1
 4 1 6 43110 920 -2
 -4 -1 10 43110 920 1
 3 1 7 121350 3740 -2
 -3 -1 10 121350 3740 1
 2 1 8 94810 1300 -2
 -2 -1 10 94810 1300 1
 1 1 9 44000 490 -2
 -1 -1 10 44000 490 1
 0 1 10 380120 1690 -2
 0 -1 10 380120 1690 1
 -1 1 11 325890 2750 -2
 1 -1 10 325890 2750 1
 -2 1 12 143620 820 -2
 2 -1 10 143620 820 1
 -3 1 13 68330 670 -2
 3 -1 10 68330 670 1
 -4 1 14 87170 1860 -2
 4 -1 10 87170 1860 1
 -5 1 15 50380 1370 -2
 5 -1 10 50380 1370 1
 -6 1 16 5800 1000 -2
 6 -1 10 5800 1000 1
 7 0 3 39290 1470 -2
 -7 0 10 39290 1470 1
 6 0 4 53630 1210 -2
 -6 0 10 53630 1210 1
 5 0 5 134020 3790 -2
 -5 0 10 134020 3790 1
 4 0 6 546430 14230 -2
 -4 0 10 546430 14230 1
 3 0 7 38760 930 -2
 -3 0 10 38760 930 1
 2 0 8 26330 430 -2
 -2 0 10 26330 430 1
 1 0 9 428140 1690 -2
 -1 0 10 428140 1690 1
 0 0 10 610 180 -2
 0 0 10 610 180 1
 -1 0 11 196820 910 -2
 1 0 10 196820 910 1
 -2 0 12 44410 390 -2
 2 0 10 44410 390 1
 -3 0 13 55670 870 -2
 3 0 10 55670 870 1
 -4 0 14 160170 2020 -2
 4 0 10 160170 2020 1
 -5 0 15 -600 600 -2
 5 0 10 -600 600 1
 -6 0 16 5520 1020 -2
 6 0 10 5520 1020 1
 7 -1 3 12680 930 -2
 -7 1 10 12680 930 1
 6 -1 4 6400 790 -2
 -6 1 10 6400 790 1
 5 -1 5 79690 1940 -2
 -5 1 10 79690 1940 1
 4 -1 6 44590 590 -2
 -4 1 10 44590 590 1
 3 -1 7 121930 2150 -2
 -3 1 10 121930 2150 1
 2 -1 8 95710 1290 -2
 -2 1 10 95710 1290 1
 1 -1 9 43080 370 -2
 -1 1 10 43080 370 1
 0 -1 10 380120 1690 -2
 0 1 10 380120 1690 1
 -1 -1 11 334090 3410 -2
 1 1 10 334090 3410 1
 -2 -1 12 142510 1080 -2
 2 1 10 142510 1080 1
 -3 -1 13 68390 900 -2
 3 1 10 68390 900 1
 -4 -1 14 85660 2490 -2
 4 1 10 85660 2490 1
 -5 -1 15 46560 1470 -2
 5 1 10 46560 1470 1
 -6 -1 16 8610 1120 -2
 6 1 10 8610 1120 1
 7 -2 3 22780 1300 -2
 -7 2 10 22780 1300 1
 6 -2 4 41120 1220 -2
 -6 2 10 41120 1220 1
 5 -2 5 58190 1130 -2
 -5 2 10 58190 1130 1
 4 -2 6 151670 4790 -2
 -4 2 10 151670 4790 1
 3 -2 7 64090 1300 -2
 -3 2 10 64090 1300 1
 2 -2 8 105640 760 -2
 -2 2 10 105640 760 1
 1 -2 9 78020 920 -2
 -1 2 10 78020 920 1
 0 -2 10 16780 320 -2
 0 2 10 16780 320 1
 -1 -2 11 78390 600 -2
 1 2 10 78390 600 1
 -2 -2 12 50660 840 -2
 2 2 10 50660 840 1
 -3 -2 13 53440 2240 -2
 3 2 10 53440 2240 1
 -4 -2 14 1100 900 -2
 4 2 10 1100 900 1
 -5 -2 15 14770 820 -2
 5 2 10 14770 820 1
 -6 -2 16 21590 1020 -2
 6 2 10 21590 1020 1
 6 -3 4 11080 1020 -2
 -6 3 10 11080 1020 1
 4 -3 6 82540 1710 -2
 -4 3 10 82540 1710 1
 3 -3 7 65180 950 -2
 -3 3 10 65180 950 1
 2 -3 8 146930 3160 -2
 -2 3 10 146930 3160 1
 1 -3 9 5750 270 -2
 -1 3 10 5750 270 1
 0 -3 10 2670 270 -2
 0 3 10 2670 270 1
 -1 -3 11 42880 610 -2
 1 3 10 42880 610 1
 -2 -3 12 15200 610 -2
 2 3 10 15200 610 1
 -3 -3 13 31780 1090 -2
 3 3 10 31780 1090 1
 -4 -3 14 53110 1250 -2
 4 3 10 53110 1250 1
 -5 -3 15 23750 1240 -2
 5 3 10 23750 1240 1
 6 -4 4 2980 1170 -2
 -6 4 10 2980 1170 1
 5 -4 5 10590 1160 -2
 -5 4 10 10590 1160 1
 1 -4 9 46080 1540 -2
 -1 4 10 46080 1540 1
 0 -4 10 43800 610 -2
 0 4 10 43800 610 1
 -1 -4 11 147270 2190 -2
 1 4 10 147270 2190 1
 -2 -4 12 19440 720 -2
 2 4 10 19440 720 1
 -3 -4 13 18010 910 -2
 3 4 10 18010 910 1
 -4 -4 14 18190 1300 -2
 4 4 10 18190 1300 1
 -5 -4 15 24770 1020 -2
 5 4 10 24770 1020 1
 5 -5 5 14260 1960 -2
 -5 5 10 14260 1960 1
 4 -5 6 6660 790 -2
 -4 5 10 6660 790 1
 3 -5 7 30710 1080 -2
 -3 5 10 30710 1080 1
 2 -5 8 36460 860 -2
 -2 5 10 36460 860 1
 1 -5 9 128550 1160 -2
 -1 5 10 128550 1160 1
 -1 -5 11 63540 1440 -2
 1 5 10 63540 1440 1
 -2 -5 12 33960 1010 -2
 2 5 10 33960 1010 1
 -3 -5 13 17370 800 -2
 3 5 10 17370 800 1
 -4 -5 14 830 1630 -2
 4 5 10 830 1630 1
 4 -6 6 4240 830 -2
 -4 6 10 4240 830 1
 3 -6 7 8960 770 -2
 -3 6 10 8960 770 1
 2 -6 8 21100 820 -2
 -2 6 10 21100 820 1
 1 -6 9 8990 620 -2
 -1 6 10 8990 620 1
 0 -6 10 2380 1050 -2
 0 6 10 2380 1050 1
 -1 -6 11 16510 800 -2
 1 6 10 16510 800 1
 -2 -6 12 5940 790 -2
 2 6 10 5940 790 1
 -3 -6 13 20390 1140 -2
 3 6 10 20390 1140 1
 3 6 8 1560 810 -2
 -3 -6 11 1560 810 1
 1 6 10 16510 800 -2
 -1 -6 11 16510 800 1
 0 6 11 11770 630 -2
 0 -6 11 11770 630 1
 -1 6 12 15680 710 -2
 1 -6 11 15680 710 1
 -2 6 13 5360 1490 -2
 2 -6 11 5360 1490 1
 5 5 6 9750 1030 -2
 -5 -5 11 9750 1030 1
 4 5 7 7570 1790 -2
 -4 -5 11 7570 1790 1
 3 5 8 11390 720 -2
 -3 -5 11 11390 720 1
 2 5 9 34350 2020 -2
 -2 -5 11 34350 2020 1
 1 5 10 63540 1440 -2
 -1 -5 11 63540 1440 1
 0 5 11 -50 440 -2
 0 -5 11 -50 440 1
 -1 5 12 15820 580 -2
 1 -5 11 15820 580 1
 -2 5 13 15520 750 -2
 2 -5 11 15520 750 1
 -3 5 14 13270 930 -2
 3 -5 11 13270 930 1
 -4 5 15 10600 1020 -2
 4 -5 11 10600 1020 1
 6 4 5 13900 950 -2
 -6 -4 11 13900 950 1
 5 4 6 6990 810 -2
 -5 -4 11 6990 810 1
 4 4 7 72510 1240 -2
 -4 -4 11 72510 1240 1
 3 4 8 21720 750 -2
 -3 -4 11 21720 750 1
 2 4 9 127090 3420 -2
 -2 -4 11 127090 3420 1
 1 4 10 147270 2190 -2
 -1 -4 11 147270 2190 1
 0 4 11 117460 1030 -2
 0 -4 11 117460 1030 1
 -2 4 13 49670 1240 -2
 2 -4 11 49670 1240 1
 -3 4 14 36040 1080 -2
 3 -4 11 36040 1080 1
 -4 4 15 7880 1080 -2
 4 -4 11 7880 1080 1
 6 3 5 2770 1000 -2
 -6 -3 11 2770 1000 1
 5 3 6 7760 1180 -2
 -5 -3 11 7760 1180 1
 4 3 7 46960 1120 -2
 -4 -3 11 46960 1120 1
 3 3 8 55840 1170 -2
 -3 -3 11 55840 1170 1
 2 3 9 67410 1010 -2
 -2 -3 11 67410 1010 1
 1 3 10 42880 610 -2
 -1 -3 11 42880 610 1
 0 3 11 59030 540 -2
 0 -3 11 59030 540 1
 -2 3 13 91230 1040 -2
 2 -3 11 91230 1040 1
 -4 3 15 24260 760 -2
 4 -3 11 24260 760 1
 -5 3 16 10420 1190 -2
 5 -3 11 10420 1190 1
 7 2 4 16380 1020 -2
 -7 -2 11 16380 1020 1
 6 2 5 12270 1090 -2
 -6 -2 11 12270 1090 1
 5 2 6 36570 1180 -2
 -5 -2 11 36570 1180 1
 4 2 7 235610 10370 -2
 -4 -2 11 235610 10370 1
 3 2 8 72330 950 -2
 -3 -2 11 72330 950 1
 2 2 9 55770 1340 -2
 -2 -2 11 55770 1340 1
 1 2 10 78390 600 -2
 -1 -2 11 78390 600 1
 0 2 11 136610 830 -2
 0 -2 11 136610 830 1
 -1 2 12 42570 410 -2
 1 -2 11 42570 410 1
 -2 2 13 150810 1770 -2
 2 -2 11 150810 1770 1
 -3 2 14 13950 620 -2
 3 -2 11 13950 620 1
 -4 2 15 15030 590 -2
 4 -2 11 15030 590 1
 -5 2 16 14530 860 -2
 5 -2 11 14530 860 1
 7 1 4 15540 990 -2
 -7 -1 11 15540 990 1
 6 1 5 14440 990 -2
 -6 -1 11 14440 990 1
 5 1 6 65710 1980 -2
 -5 -1 11 65710 1980 1
 4 1 7 47820 910 -2
 -4 -1 11 47820 910 1
 3 1 8 70550 2700 -2
 -3 -1 11 70550 2700 1
 2 1 9 20170 400 -2
 -2 -1 11 20170 400 1
 1 1 10 334110 3410 -2
 -1 -1 11 334110 3410 1
 0 1 11 162880 870 -2
 0 -1 11 162880 870 1
 -1 1 12 276330 2640 -2
 1 -1 11 276330 2640 1
 -2 1 13 153790 950 -2
 2 -1 11 153790 950 1
 -3 1 14 68360 700 -2
 3 -1 11 68360 700 1
 -4 1 15 78500 1080 -2
 4 -1 11 78500 1080 1
 -5 1 16 24000 860 -2
 5 -1 11 24000 860 1
 -6 1 17 7570 1030 -2
 6 -1 11 7570 1030 1
 7 0 4 21870 2150 -2
 -7 0 11 21870 2150 1
 6 0 5 5440 670 -2
 -6 0 11 5440 670 1
 5 0 6 22860 920 -2
 -5 0 11 22860 920 1
 4 0 7 162430 2250 -2
 -4 0 11 162430 2250 1
 3 0 8 79820 1410 -2
 -3 0 11 79820 1410 1
 2 0 9 185700 850 -2
 -2 0 11 185700 850 1
 1 0 10 196820 910 -2
 -1 0 11 196820 910 1
 0 0 11 7090 270 -2
 0 0 11 7090 270 1
 -1 0 12 274740 1250 -2
 1 0 11 274740 1250 1
 -2 0 13 263940 5110 -2
 2 0 11 263940 5110 1
 -3 0 14 29950 1110 -2
 3 0 11 29950 1110 1
 -4 0 15 43390 1090 -2
 4 0 11 43390 1090 1
 -5 0 16 2160 750 -2
 5 0 11 2160 750 1
 -6 0 17 12420 1050 -2
 6 0 11 12420 1050 1
 7 -1 4 16320 960 -2
 -7 1 11 16320 960 1
 6 -1 5 11810 820 -2
 -6 1 11 11810 820 1
 5 -1 6 68420 1210 -2
 -5 1 11 68420 1210 1
 4 -1 7 45570 600 -2
 -4 1 11 45570 600 1
 3 -1 8 68980 2250 -2
 -3 1 11 68980 2250 1
 2 -1 9 20930 390 -2
 -2 1 11 20930 390 1
 1 -1 10 325920 2750 -2
 -1 1 11 325920 2750 1
 0 -1 11 162880 870 -2
 0 1 11 162880 870 1
 -1 -1 12 267260 2670 -2
 1 1 11 267260 2670 1
 -2 -1 13 156560 1330 -2
 2 1 11 156560 1330 1
 -3 -1 14 68930 900 -2
 3 1 11 68930 900 1
 -4 -1 15 72620 2050 -2
 4 1 11 72620 2050 1
 -5 -1 16 24100 910 -2
 5 1 11 24100 910 1
 -6 -1 17 11610 1290 -2
 6 1 11 11610 1290 1
 7 -2 4 5760 2310 -2
 -7 2 11 5760 2310 1
 6 -2 5 10740 940 -2
 -6 2 11 10740 940 1
 5 -2 6 32900 1010 -2
 -5 2 11 32900 1010 1
 4 -2 7 250350 4970 -2
 -4 2 11 250350 4970 1
 3 -2 8 73940 1000 -2
 -3 2 11 73940 1000 1
 2 -2 9 52710 1100 -2
 -2 2 11 52710 1100 1
 1 -2 10 79150 490 -2
 -1 2 11 79150 490 1
 0 -2 11 136610 830 -2
 0 2 11 136610 830 1
 -1 -2 12 43290 490 -2
 1 2 11 43290 490 1
 -2 -2 13 149220 2880 -2
 2 2 11 149220 2880 1
 -3 -2 14 12590 680 -2
 3 2 11 12590 680 1
 -4 -2 15 16760 790 -2
 4 2 11 16760 790 1
 -5 -2 16 9610 840 -2
 5 2 11 9610 840 1
 6 -3 5 3220 1680 -2
 -6 3 11 3220 1680 1
 5 -3 6 10150 1070 -2
 -5 3 11 10150 1070 1
 4 -3 7 49230 1100 -2
 -4 3 11 49230 1100 1
 3 -3 8 62820 990 -2
 -3 3 11 62820 990 1
 2 -3 9 68320 850 -2
 -2 3 11 68320 850 1
 1 -3 10 45080 490 -2
 -1 3 11 45080 490 1
 0 -3 11 59030 540 -2
 0 3 11 59030 540 1
 -1 -3 12 30930 750 -2
 1 3 11 30930 750 1
 -2 -3 13 83880 1160 -2
 2 3 11 83880 1160 1
 -4 -3 15 28980 1810 -2
 4 3 11 28980 1810 1
 -5 -3 16 5290 860 -2
 5 3 11 5290 860 1
 6 -4 5 11220 1450 -2
 -6 4 11 11220 1450 1
 5 -4 6 8760 1500 -2
 -5 4 11 8760 1500 1
 4 -4 7 74790 1810 -2
 -4 4 11 74790 1810 1
 3 -4 8 21870 880 -2
 -3 4 11 21870 880 1
 2 -4 9 123560 3240 -2
 -2 4 11 123560 3240 1
 1 -4 10 146870 1920 -2
 -1 4 11 146870 1920 1
 0 -4 11 117460 1030 -2
 0 4 11 117460 1030 1
 -1 -4 12 70310 1080 -2
 1 4 11 70310 1080 1
 -2 -4 13 47300 1020 -2
 2 4 11 47300 1020 1
 -3 -4 14 27690 960 -2
 3 4 11 27690 960 1
 -4 -4 15 4740 790 -2
 4 4 11 4740 790 1
 5 -5 6 5900 920 -2
 -5 5 11 5900 920 1
 4 -5 7 12460 1130 -2
 -4 5 11 12460 1130 1
 3 -5 8 15730 880 -2
 -3 5 11 15730 880 1
 2 -5 9 36740 1160 -2
 -2 5 11 36740 1160 1
 1 -5 10 66600 920 -2
 -1 5 11 66600 920 1
 0 -5 11 -50 440 -2
 0 5 11 -50 440 1
 -1 -5 12 16810 710 -2
 1 5 11 16810 710 1
 -2 -5 13 16050 860 -2
 2 5 11 16050 860 1
 -3 -5 14 10550 1560 -2
 3 5 11 10550 1560 1
 -4 -5 15 14780 880 -2
 4 5 11 14780 880 1
 3 -6 8 5240 760 -2
 -3 6 11 5240 760 1
 2 -6 9 19650 830 -2
 -2 6 11 19650 830 1
 0 -6 11 11770 630 -2
 0 6 11 11770 630 1
 -1 -6 12 17600 1600 -2
 1 6 11 17600 1600 1
 -2 -6 13 5730 830 -2
 2 6 11 5730 830 1
 3 6 9 2940 1820 -2
 -3 -6 12 2940 1820 1
 2 6 10 5940 790 -2
 -2 -6 12 5940 790 1
 1 6 11 17600 1600 -2
 -1 -6 12 17600 1600 1
 0 6 12 3250 620 -2
 0 -6 12 3250 620 1
 -2 6 14 18790 850 -2
 2 -6 12 18790 850 1
 4 5 8 3930 770 -2
 -4 -5 12 3930 770 1
 3 5 9 6770 1380 -2
 -3 -5 12 6770 1380 1
 2 5 10 33960 1010 -2
 -2 -5 12 33960 1010 1
 1 5 11 16810 710 -2
 -1 -5 12 16810 710 1
 0 5 12 25710 720 -2
 0 -5 12 25710 720 1
 -1 5 13 34080 860 -2
 1 -5 12 34080 860 1
 -2 5 14 9830 750 -2
 2 -5 12 9830 750 1
 -3 5 15 28630 2220 -2
 3 -5 12 28630 2220 1
 5 4 7 13020 860 -2
 -5 -4 12 13020 860 1
 4 4 8 11070 760 -2
 -4 -4 12 11070 760 1
 3 4 9 8260 670 -2
 -3 -4 12 8260 670 1
 2 4 10 19440 720 -2
 -2 -4 12 19440 720 1
 1 4 11 70310 1080 -2
 -1 -4 12 70310 1080 1
 0 4 12 127010 1130 -2
 0 -4 12 127010 1130 1
 -1 4 13 61540 700 -2
 1 -4 12 61540 700 1
 -2 4 14 32050 910 -2
 2 -4 12 32050 910 1
 -3 4 15 48910 1040 -2
 3 -4 12 48910 1040 1
 -4 4 16 10530 830 -2
 4 -4 12 10530 830 1
 6 3 6 20250 1420 -2
 -6 -3 12 20250 1420 1
 5 3 7 -660 750 -2
 -5 -3 12 -660 750 1
 4 3 8 147080 2020 -2
 -4 -3 12 147080 2020 1
 3 3 9 58200 1290 -2
 -3 -3 12 58200 1290 1
 2 3 10 15200 610 -2
 -2 -3 12 15200 610 1
 1 3 11 30930 750 -2
 -1 -3 12 30930 750 1
 -1 3 13 61460 1180 -2
 1 -3 12 61460 1180 1
 -2 3 14 1600 1020 -2
 2 -3 12 1600 1020 1
 -3 3 15 59010 1020 -2
 3 -3 12 59010 1020 1
 -4 3 16 27330 1550 -2
 4 -3 12 27330 1550 1
 -5 3 17 47690 1960 -2
 5 -3 12 47690 1960 1
 6 2 6 3570 840 -2
 -6 -2 12 3570 840 1
 5 2 7 140970 2620 -2
 -5 -2 12 140970 2620 1
 4 2 8 72740 1280 -2
 -4 -2 12 72740 1280 1
 3 2 9 60450 940 -2
 -3 -2 12 60450 940 1
 2 2 10 50660 840 -2
 -2 -2 12 50660 840 1
 1 2 11 43290 490 -2
 -1 -2 12 43290 490 1
 0 2 12 58280 520 -2
 0 -2 12 58280 520 1
 -1 2 13 110320 870 -2
 1 -2 12 110320 870 1
 -2 2 14 117930 910 -2
 2 -2 12 117930 910 1
 -3 2 15 37290 1050 -2
 3 -2 12 37290 1050 1
 -4 2 16 4860 670 -2
 4 -2 12 4860 670 1
 -5 2 17 39320 1120 -2
 5 -2 12 39320 1120 1
 7 1 5 8100 1790 -2
 -7 -1 12 8100 1790 1
 6 1 6 25310 1030 -2
 -6 -1 12 25310 1030 1
 5 1 7 65480 1160 -2
 -5 -1 12 65480 1160 1
 4 1 8 56820 1250 -2
 -4 -1 12 56820 1250 1
 3 1 9 13540 510 -2
 -3 -1 12 13540 510 1
 2 1 10 142510 1080 -2
 -2 -1 12 142510 1080 1
 1 1 11 267250 2670 -2
 -1 -1 12 267250 2670 1
 0 1 12 75490 560 -2
 0 -1 12 75490 560 1
 -1 1 13 69760 520 -2
 1 -1 12 69760 520 1
 -2 1 14 72800 1290 -2
 2 -1 12 72800 1290 1
 -3 1 15 21260 760 -2
 3 -1 12 21260 760 1
 -4 1 16 32430 760 -2
 4 -1 12 32430 760 1
 -5 1 17 15590 920 -2
 5 -1 12 15590 920 1
 7 0 5 1330 1030 -2
 -7 0 12 1330 1030 1
 6 0 6 4410 680 -2
 -6 0 12 4410 680 1
 5 0 7 179660 4920 -2
 -5 0 12 179660 4920 1
 4 0 8 242330 1540 -2
 -4 0 12 242330 1540 1
 3 0 9 98110 1370 -2
 -3 0 12 98110 1370 1
 2 0 10 44410 390 -2
 -2 0 12 44410 390 1
 1 0 11 274740 1250 -2
 -1 0 12 274740 1250 1
 -1 0 13 66110 1330 -2
 1 0 12 66110 1330 1
 -2 0 14 61260 660 -2
 2 0 12 61260 660 1
 -3 0 15 38340 940 -2
 3 0 12 38340 940 1
 -4 0 16 29100 1540 -2
 4 0 12 29100 1540 1
 -5 0 17 7480 780 -2
 5 0 12 7480 780 1
 -6 0 18 5700 1040 -2
 6 0 12 5700 1040 1
 7 -1 5 8270 990 -2
 -7 1 12 8270 990 1
 6 -1 6 28340 1250 -2
 -6 1 12 28340 1250 1
 5 -1 7 66130 830 -2
 -5 1 12 66130 830 1
 4 -1 8 49250 1130 -2
 -4 1 12 49250 1130 1
 3 -1 9 13950 370 -2
 -3 1 12 13950 370 1
 2 -1 10 143620 820 -2
 -2 1 12 143620 820 1
 1 -1 11 276320 2640 -2
 -1 1 12 276320 2640 1
 0 -1 12 75490 560 -2
 0 1 12 75490 560 1
 -1 -1 13 69680 580 -2
 1 1 12 69680 580 1
 -2 -1 14 73630 1120 -2
 2 1 12 73630 1120 1
 -3 -1 15 19590 710 -2
 3 1 12 19590 710 1
 -4 -1 16 32140 800 -2
 4 1 12 32140 800 1
 -5 -1 17 19880 790 -2
 5 1 12 19880 790 1
 6 -2 6 410 1710 -2
 -6 2 12 410 1710 1
 5 -2 7 127420 2210 -2
 -5 2 12 127420 2210 1
 4 -2 8 75930 1080 -2
 -4 2 12 75930 1080 1
 3 -2 9 57600 720 -2
 -3 2 12 57600 720 1
 2 -2 10 53240 660 -2
 -2 2 12 53240 660 1
 1 -2 11 42570 410 -2
 -1 2 12 42570 410 1
 0 -2 12 58280 520 -2
 0 2 12 58280 520 1
 -1 -2 13 110770 1030 -2
 1 2 12 110770 1030 1
 -2 -2 14 121130 1120 -2
 2 2 12 121130 1120 1
 -3 -2 15 34330 950 -2
 3 2 12 34330 950 1
 -4 -2 16 5370 710 -2
 4 2 12 5370 710 1
 -5 -2 17 35110 1490 -2
 5 2 12 35110 1490 1
 6 -3 6 27040 1450 -2
 -6 3 12 27040 1450 1
 5 -3 7 3510 1370 -2
 -5 3 12 3510 1370 1
 0 -4 12 127010 1130 -2
 0 4 12 127010 1130 1
 -1 -4 13 63470 1000 -2
 1 4 12 63470 1000 1
 -2 -4 14 35770 1000 -2
 2 4 12 35770 1000 1
 -3 -4 15 53300 1190 -2
 3 4 12 53300 1190 1
 -4 -4 16 12870 1080 -2
 4 4 12 12870 1080 1
 4 -5 8 -760 760 -2
 -4 5 12 -760 760 1
 3 -5 9 8490 760 -2
 -3 5 12 8490 760 1
 2 -5 10 39640 1050 -2
 -2 5 12 39640 1050 1
 1 -5 11 15820 580 -2
 -1 5 12 15820 580 1
 0 -5 12 25710 720 -2
 0 5 12 25710 720 1
 -1 -5 13 34770 950 -2
 1 5 12 34770 950 1
 -3 -5 15 30030 1830 -2
 3 5 12 30030 1830 1
 3 -6 9 6100 790 -2
 -3 6 12 6100 790 1
 2 -6 10 4260 760 -2
 -2 6 12 4260 760 1
 1 -6 11 15680 710 -2
 -1 6 12 15680 710 1
 0 -6 12 3250 620 -2
 0 6 12 3250 620 1
 -1 -6 13 13600 850 -2
 1 6 12 13600 850 1
 -2 -6 14 19190 1930 -2
 2 6 12 19190 1930 1
 3 6 10 20390 1140 -2
 -3 -6 13 20390 1140 1
 2 6 11 5730 830 -2
 -2 -6 13 5730 830 1
 1 6 12 13600 850 -2
 -1 -6 13 13600 850 1
 0 6 13 1050 1510 -2
 0 -6 13 1050 1510 1
 -1 6 14 21030 820 -2
 1 -6 13 21030 820 1
 4 5 9 10550 1640 -2
 -4 -5 13 10550 1640 1
 3 5 10 17370 800 -2
 -3 -5 13 17370 800 1
 2 5 11 16050 860 -2
 -2 -5 13 16050 860 1
 1 5 12 34770 950 -2
 -1 -5 13 34770 950 1
 0 5 13 21600 660 -2
 0 -5 13 21600 660 1
 -1 5 14 10570 790 -2
 1 -5 13 10570 790 1
 -2 5 15 33600 1380 -2
 2 -5 13 33600 1380 1
 -3 5 16 6570 940 -2
 3 -5 13 6570 940 1
 5 4 8 5460 1190 -2
 -5 -4 13 5460 1190 1
 4 4 9 13510 830 -2
 -4 -4 13 13510 830 1
 3 4 10 18010 910 -2
 -3 -4 13 18010 910 1
 2 4 11 47300 1020 -2
 -2 -4 13 47300 1020 1
 1 4 12 63470 1000 -2
 -1 -4 13 63470 1000 1
 0 4 13 84180 860 -2
 0 -4 13 84180 860 1
 -1 4 14 87470 880 -2
 1 -4 13 87470 880 1
 -2 4 15 21070 710 -2
 2 -4 13 21070 710 1
 -3 4 16 17720 1100 -2
 3 -4 13 17720 1100 1
 -4 4 17 30770 1000 -2
 4 -4 13 30770 1000 1
 6 3 7 12280 950 -2
 -6 -3 13 12280 950 1
 5 3 8 24410 910 -2
 -5 -3 13 24410 910 1
 4 3 9 22900 910 -2
 -4 -3 13 22900 910 1
 3 3 10 31780 1090 -2
 -3 -3 13 31780 1090 1
 2 3 11 83880 1160 -2
 -2 -3 13 83880 1160 1
 0 3 13 131460 940 -2
 0 -3 13 131460 940 1
 -1 3 14 114010 1730 -2
 1 -3 13 114010 1730 1
 -2 3 15 43190 990 -2
 2 -3 13 43190 990 1
 -3 3 16 73620 1160 -2
 3 -3 13 73620 1160 1
 -4 3 17 12710 760 -2
 4 -3 13 12710 760 1
 -5 3 18 14470 990 -2
 5 -3 13 14470 990 1
 6 2 7 40970 1680 -2
 -6 -2 13 40970 1680 1
 5 2 8 22890 1440 -2
 -5 -2 13 22890 1440 1
 4 2 9 78200 1210 -2
 -4 -2 13 78200 1210 1
 3 2 10 53440 2240 -2
 -3 -2 13 53440 2240 1
 2 2 11 149220 2880 -2
 -2 -2 13 149220 2880 1
 1 2 12 110770 1030 -2
 -1 -2 13 110770 1030 1
 0 2 13 43310 540 -2
 0 -2 13 43310 540 1
 -1 2 14 299450 1620 -2
 1 -2 13 299450 1620 1
 -2 2 15 26670 1240 -2
 2 -2 13 26670 1240 1
 -3 2 16 46970 780 -2
 3 -2 13 46970 780 1
 -4 2 17 19940 1020 -2
 4 -2 13 19940 1020 1
 -5 2 18 30460 1620 -2
 5 -2 13 30460 1620 1
 7 1 6 16500 2100 -2
 -7 -1 13 16500 2100 1
 6 1 7 11220 870 -2
 -6 -1 13 11220 870 1
 5 1 8 44240 1240 -2
 -5 -1 13 44240 1240 1
 4 1 9 206220 3270 -2
 -4 -1 13 206220 3270 1
 3 1 10 68390 900 -2
 -3 -1 13 68390 900 1
 2 1 11 156560 1330 -2
 -2 -1 13 156560 1330 1
 1 1 12 69680 580 -2
 -1 -1 13 69680 580 1
 0 1 13 79990 600 -2
 0 -1 13 79990 600 1
 -1 1 14 71750 580 -2
 1 -1 13 71750 580 1
 -2 1 15 58120 660 -2
 2 -1 13 58120 660 1
 -3 1 16 38640 1160 -2
 3 -1 13 38640 1160 1
 -4 1 17 43640 1010 -2
 4 -1 13 43640 1010 1
 -5 1 18 8570 920 -2
 5 -1 13 8570 920 1
 7 0 6 1850 940 -2
 -7 0 13 1850 940 1
 6 0 7 17550 760 -2
 -6 0 13 17550 760 1
 5 0 8 56200 1540 -2
 -5 0 13 56200 1540 1
 4 0 9 55800 1050 -2
 -4 0 13 55800 1050 1
 3 0 10 55670 870 -2
 -3 0 13 55670 870 1
 2 0 11 263920 5110 -2
 -2 0 13 263920 5110 1
 1 0 12 66110 1330 -2
 -1 0 13 66110 1330 1
 0 0 13 9760 270 -2
 0 0 13 9760 270 1
 -1 0 14 26720 440 -2
 1 0 13 26720 440 1
 -2 0 15 141390 1600 -2
 2 0 13 141390 1600 1
 -3 0 16 147350 1440 -2
 3 0 13 147350 1440 1
 -4 0 17 6280 610 -2
 4 0 13 6280 610 1
 -5 0 18 1200 780 -2
 5 0 13 1200 780 1
 6 -1 7 8100 990 -2
 -6 1 13 8100 990 1
 5 -1 8 40870 710 -2
 -5 1 13 40870 710 1
 4 -1 9 207890 3540 -2
 -4 1 13 207890 3540 1
 3 -1 10 68330 670 -2
 -3 1 13 68330 670 1
 2 -1 11 153800 950 -2
 -2 1 13 153800 950 1
 1 -1 12 69760 520 -2
 -1 1 13 69760 520 1
 0 -1 13 79990 600 -2
 0 1 13 79990 600 1
 -1 -1 14 71560 930 -2
 1 1 13 71560 930 1
 -2 -1 15 55960 820 -2
 2 1 13 55960 820 1
 -3 -1 16 39280 1600 -2
 3 1 13 39280 1600 1
 -4 -1 17 45150 1450 -2
 4 1 13 45150 1450 1
 -5 -1 18 8610 950 -2
 5 1 13 8610 950 1
 6 -2 7 33970 1600 -2
 -6 2 13 33970 1600 1
 5 -2 8 16690 740 -2
 -5 2 13 16690 740 1
 4 -2 9 80660 1030 -2
 -4 2 13 80660 1030 1
 3 -2 10 50650 1020 -2
 -3 2 13 50650 1020 1
 2 -2 11 150800 1770 -2
 -2 2 13 150800 1770 1
 1 -2 12 110320 870 -2
 -1 2 13 110320 870 1
 0 -2 13 43310 540 -2
 0 2 13 43310 540 1
 -1 -2 14 298230 1890 -2
 1 2 13 298230 1890 1
 -2 -2 15 26440 1200 -2
 2 2 13 26440 1200 1
 -3 -2 16 45810 920 -2
 3 2 13 45810 920 1
 -4 -2 17 20190 740 -2
 4 2 13 20190 740 1
 -5 -2 18 25290 900 -2
 5 2 13 25290 900 1
 6 -3 7 5900 1080 -2
 -6 3 13 5900 1080 1
 5 -3 8 22170 870 -2
 -5 3 13 22170 870 1
 4 -3 9 25890 860 -2
 -4 3 13 25890 860 1
 3 -3 10 30540 1780 -2
 -3 3 13 30540 1780 1
 2 -3 11 91230 1040 -2
 -2 3 13 91230 1040 1
 1 -3 12 61460 1180 -2
 -1 3 13 61460 1180 1
 0 -3 13 131460 940 -2
 0 3 13 131460 940 1
 -1 -3 14 115180 1210 -2
 1 3 13 115180 1210 1
 -2 -3 15 44160 1170 -2
 2 3 13 44160 1170 1
 -3 -3 16 73530 1240 -2
 3 3 13 73530 1240 1
 -4 -3 17 7260 790 -2
 4 3 13 7260 790 1
 -5 -3 18 20600 1010 -2
 5 3 13 20600 1010 1
 5 -4 8 2860 1790 -2
 -5 4 13 2860 1790 1
 4 -4 9 13150 920 -2
 -4 4 13 13150 920 1
 3 -4 10 23510 1190 -2
 -3 4 13 23510 1190 1
 2 -4 11 49670 1240 -2
 -2 4 13 49670 1240 1
 1 -4 12 61540 700 -2
 -1 4 13 61540 700 1
 0 -4 13 84180 860 -2
 0 4 13 84180 860 1
 -1 -4 14 90010 1210 -2
 1 4 13 90010 1210 1
 -2 -4 15 21350 780 -2
 2 4 13 21350 780 1
 -3 -4 16 20680 1450 -2
 3 4 13 20680 1450 1
 -4 -4 17 38860 1100 -2
 4 4 13 38860 1100 1
 4 -5 9 12020 870 -2
 -4 5 13 12020 870 1
 3 -5 10 16920 990 -2
 -3 5 13 16920 990 1
 2 -5 11 15520 750 -2
 -2 5 13 15520 750 1
 1 -5 12 34080 860 -2
 -1 5 13 34080 860 1
 0 -5 13 21600 660 -2
 0 5 13 21600 660 1
 -1 -5 14 9720 790 -2
 1 5 13 9720 790 1
 -2 -5 15 35730 1300 -2
 2 5 13 35730 1300 1
 -3 -5 16 3120 790 -2
 3 5 13 3120 790 1
 -1 5 15 15330 1140 -2
 1 -5 14 15330 1140 1
 -2 5 16 32860 1030 -2
 2 -5 14 32860 1030 1
 -3 5 17 3810 1090 -2
 3 -5 14 3810 1090 1
 5 4 9 4750 1050 -2
 -5 -4 14 4750 1050 1
 4 4 10 18190 1300 -2
 -4 -4 14 18190 1300 1
 3 4 11 27690 960 -2
 -3 -4 14 27690 960 1
 2 4 12 35770 1000 -2
 -2 -4 14 35770 1000 1
 1 4 13 90010 1210 -2
 -1 -4 14 90010 1210 1
 0 4 14 17530 620 -2
 0 -4 14 17530 620 1
 -1 4 15 56550 1210 -2
 1 -4 14 56550 1210 1
 -2 4 16 16180 790 -2
 2 -4 14 16180 790 1
 -3 4 17 7290 1360 -2
 3 -4 14 7290 1360 1
 -4 4 18 6290 860 -2
 4 -4 14 6290 860 1
 6 3 8 22860 1020 -2
 -6 -3 14 22860 1020 1
 5 3 9 33000 1340 -2
 -5 -3 14 33000 1340 1
 4 3 10 53110 1250 -2
 -4 -3 14 53110 1250 1
 3 3 11 32890 1030 -2
 -3 -3 14 32890 1030 1
 2 3 12 1860 1180 -2
 -2 -3 14 1860 1180 1
 1 3 13 115180 1210 -2
 -1 -3 14 115180 1210 1
 0 3 14 60070 700 -2
 0 -3 14 60070 700 1
 -1 3 15 57040 1260 -2
 1 -3 14 57040 1260 1
 -2 3 16 18280 600 -2
 2 -3 14 18280 600 1
 -3 3 17 59230 1160 -2
 3 -3 14 59230 1160 1
 -4 3 18 17350 850 -2
 4 -3 14 17350 850 1
 6 2 8 11240 920 -2
 -6 -2 14 11240 920 1
 5 2 9 15970 830 -2
 -5 -2 14 15970 830 1
 4 2 10 1100 900 -2
 -4 -2 14 1100 900 1
 3 2 11 12590 680 -2
 -3 -2 14 12590 680 1
 2 2 12 121130 1120 -2
 -2 -2 14 121130 1120 1
 1 2 13 298230 1890 -2
 -1 -2 14 298230 1890 1
 0 2 14 51370 620 -2
 0 -2 14 51370 620 1
 -1 2 15 19930 490 -2
 1 -2 14 19930 490 1
 -2 2 16 75240 2780 -2
 2 -2 14 75240 2780 1
 -3 2 17 34020 1000 -2
 3 -2 14 34020 1000 1
 -4 2 18 33690 1210 -2
 4 -2 14 33690 1210 1
 -5 2 19 29960 1340 -2
 5 -2 14 29960 1340 1
 6 1 8 740 860 -2
 -6 -1 14 740 860 1
 5 1 9 77920 2810 -2
 -5 -1 14 77920 2810 1
 4 1 10 85660 2490 -2
 -4 -1 14 85660 2490 1
 3 1 11 68930 900 -2
 -3 -1 14 68930 900 1
 2 1 12 73630 1120 -2
 -2 -1 14 73630 1120 1
 1 1 13 71560 930 -2
 -1 -1 14 71560 930 1
 0 1 14 43320 510 -2
 0 -1 14 43320 510 1
 -1 1 15 69290 1370 -2
 1 -1 14 69290 1370 1
 -2 1 16 80270 860 -2
 2 -1 14 80270 860 1
 -3 1 17 12020 720 -2
 3 -1 14 12020 720 1
 -4 1 18 4310 860 -2
 4 -1 14 4310 860 1
 -5 1 19 15140 1130 -2
 5 -1 14 15140 1130 1
 6 0 8 8480 940 -2
 -6 0 14 8480 940 1
 5 0 9 34690 960 -2
 -5 0 14 34690 960 1
 4 0 10 160170 2030 -2
 -4 0 14 160170 2030 1
 3 0 11 29950 1110 -2
 -3 0 14 29950 1110 1
 2 0 12 61270 660 -2
 -2 0 14 61270 660 1
 1 0 13 26720 440 -2
 -1 0 14 26720 440 1
 0 0 14 18190 350 -2
 0 0 14 18190 350 1
 -1 0 15 58770 650 -2
 1 0 14 58770 650 1
 -2 0 16 30280 710 -2
 2 0 14 30280 710 1
 -3 0 17 84370 3540 -2
 3 0 14 84370 3540 1
 -4 0 18 66580 2870 -2
 4 0 14 66580 2870 1
 -5 0 19 28110 950 -2
 5 0 14 28110 950 1
 6 -1 8 2250 810 -2
 -6 1 14 2250 810 1
 5 -1 9 76430 2230 -2
 -5 1 14 76430 2230 1
 4 -1 10 87170 1860 -2
 -4 1 14 87170 1860 1
 3 -1 11 68360 700 -2
 -3 1 14 68360 700 1
 2 -1 12 72800 1290 -2
 -2 1 14 72800 1290 1
 1 -1 13 71750 580 -2
 -1 1 14 71750 580 1
 0 -1 14 43320 510 -2
 0 1 14 43320 510 1
 -1 -1 15 67570 1490 -2
 1 1 14 67570 1490 1
 -2 -1 16 76540 1330 -2
 2 1 14 76540 1330 1
 -3 -1 17 11510 620 -2
 3 1 14 11510 620 1
 -4 -1 18 7680 680 -2
 4 1 14 7680 680 1
 -5 -1 19 16330 820 -2
 5 1 14 16330 820 1
 6 -2 8 11140 1310 -2
 -6 2 14 11140 1310 1
 5 -2 9 15300 760 -2
 -5 2 14 15300 760 1
 4 -2 10 2300 500 -2
 -4 2 14 2300 500 1
 3 -2 11 13950 620 -2
 -3 2 14 13950 620 1
 2 -2 12 117930 910 -2
 -2 2 14 117930 910 1
 1 -2 13 299450 1620 -2
 -1 2 14 299450 1620 1
 0 -2 14 51370 620 -2
 0 2 14 51370 620 1
 -1 -2 15 20440 510 -2
 1 2 14 20440 510 1
 -2 -2 16 82460 2020 -2
 2 2 14 82460 2020 1
 -3 -2 17 30950 840 -2
 3 2 14 30950 840 1
 -4 -2 18 36430 1360 -2
 4 2 14 36430 1360 1
 -5 -2 19 30430 930 -2
 5 2 14 30430 930 1
 6 -3 8 16950 1190 -2
 -6 3 14 16950 1190 1
 1 -3 13 114010 1730 -2
 -1 3 14 114010 1730 1
 0 -3 14 60070 700 -2
 0 3 14 60070 700 1
 -1 -3 15 55470 1660 -2
 1 3 14 55470 1660 1
 -2 -3 16 20170 950 -2
 2 3 14 20170 950 1
 -3 -3 17 62740 1450 -2
 3 3 14 62740 1450 1
 -4 -3 18 17450 790 -2
 4 3 14 17450 790 1
 5 -4 9 9820 1030 -2
 -5 4 14 9820 1030 1
 3 -4 11 36040 1080 -2
 -3 4 14 36040 1080 1
 2 -4 12 32050 910 -2
 -2 4 14 32050 910 1
 1 -4 13 87470 880 -2
 -1 4 14 87470 880 1
 0 -4 14 17530 620 -2
 0 4 14 17530 620 1
 -1 -4 15 58340 2610 -2
 1 4 14 58340 2610 1
 -2 -4 16 14630 760 -2
 2 4 14 14630 760 1
 -3 -4 17 9250 800 -2
 3 4 14 9250 800 1
 -4 -4 18 4170 1020 -2
 4 4 14 4170 1020 1
 4 -5 10 6440 1270 -2
 -4 5 14 6440 1270 1
 3 -5 11 13270 930 -2
 -3 5 14 13270 930 1
 2 -5 12 9830 750 -2
 -2 5 14 9830 750 1
 1 -5 13 10570 790 -2
 -1 5 14 10570 790 1
 0 -5 14 4400 520 -2
 0 5 14 4400 520 1
 -1 -5 15 14740 760 -2
 1 5 14 14740 760 1
 -2 -5 16 30500 910 -2
 2 5 14 30500 910 1
 -3 -5 17 5850 830 -2
 3 5 14 5850 830 1
 2 -6 12 18790 850 -2
 -2 6 14 18790 850 1
 1 -6 13 21030 820 -2
 -1 6 14 21030 820 1
 0 -6 14 6920 2190 -2
 0 6 14 6920 2190 1
 -1 -6 15 4970 840 -2
 1 6 14 4970 840 1
 1 6 14 4970 840 -2
 -1 -6 15 4970 840 1
 0 6 15 6550 1210 -2
 0 -6 15 6550 1210 1
 4 5 11 14780 880 -2
 -4 -5 15 14780 880 1
 3 5 12 30030 1830 -2
 -3 -5 15 30030 1830 1
 2 5 13 35730 1300 -2
 -2 -5 15 35730 1300 1
 1 5 14 14740 760 -2
 -1 -5 15 14740 760 1
 0 5 15 30270 780 -2
 0 -5 15 30270 780 1
 -1 5 16 9340 710 -2
 1 -5 15 9340 710 1
 -2 5 17 10340 860 -2
 2 -5 15 10340 860 1
 5 4 10 24770 1020 -2
 -5 -4 15 24770 1020 1
 4 4 11 4740 790 -2
 -4 -4 15 4740 790 1
 3 4 12 53300 1190 -2
 -3 -4 15 53300 1190 1
 2 4 13 21350 780 -2
 -2 -4 15 21350 780 1
 1 4 14 58340 2610 -2
 -1 -4 15 58340 2610 1
 0 4 15 7860 630 -2
 0 -4 15 7860 630 1
 -1 4 16 38790 810 -2
 1 -4 15 38790 810 1
 -2 4 17 35770 1000 -2
 2 -4 15 35770 1000 1
 -3 4 18 17430 840 -2
 3 -4 15 17430 840 1
 5 3 10 23750 1240 -2
 -5 -3 15 23750 1240 1
 4 3 11 28980 1810 -2
 -4 -3 15 28980 1810 1
 2 3 13 44160 1170 -2
 -2 -3 15 44160 1170 1
 1 3 14 55470 1660 -2
 -1 -3 15 55470 1660 1
 0 3 15 77540 830 -2
 0 -3 15 77540 830 1
 -1 3 16 58940 1290 -2
 1 -3 15 58940 1290 1
 -2 3 17 34800 1010 -2
 2 -3 15 34800 1010 1
 -3 3 18 17720 1120 -2
 3 -3 15 17720 1120 1
 -4 3 19 7060 790 -2
 4 -3 15 7060 790 1
 6 2 9 23940 1020 -2
 -6 -2 15 23940 1020 1
 5 2 10 14770 820 -2
 -5 -2 15 14770 820 1
 4 2 11 16760 790 -2
 -4 -2 15 16760 790 1
 3 2 12 34330 950 -2
 -3 -2 15 34330 950 1
 2 2 13 26440 1200 -2
 -2 -2 15 26440 1200 1
 1 2 14 20440 510 -2
 -1 -2 15 20440 510 1
 0 2 15 10810 390 -2
 0 -2 15 10810 390 1
 -1 2 16 54440 1120 -2
 1 -2 15 54440 1120 1
 -2 2 17 22430 760 -2
 2 -2 15 22430 760 1
 -3 2 18 11020 810 -2
 3 -2 15 11020 810 1
 -4 2 19 13340 930 -2
 4 -2 15 13340 930 1
 6 1 9 5180 790 -2
 -6 -1 15 5180 790 1
 5 1 10 46560 1470 -2
 -5 -1 15 46560 1470 1
 4 1 11 72620 2050 -2
 -4 -1 15 72620 2050 1
 3 1 12 19590 710 -2
 -3 -1 15 19590 710 1
 2 1 13 55960 820 -2
 -2 -1 15 55960 820 1
 1 1 14 67570 1490 -2
 -1 -1 15 67570 1490 1
 0 1 15 31100 540 -2
 0 -1 15 31100 540 1
 -1 1 16 95210 1730 -2
 1 -1 15 95210 1730 1
 -2 1 17 40300 950 -2
 2 -1 15 40300 950 1
 -3 1 18 29180 720 -2
 3 -1 15 29180 720 1
 -4 1 19 12280 1210 -2
 4 -1 15 12280 1210 1
 -5 1 20 15880 1500 -2
 5 -1 15 15880 1500 1
 6 0 9 4880 870 -2
 -6 0 15 4880 870 1
 5 0 10 -600 600 -2
 -5 0 15 -600 600 1
 4 0 11 43390 1090 -2
 -4 0 15 43390 1090 1
 3 0 12 38340 940 -2
 -3 0 15 38340 940 1
 2 0 13 141390 1600 -2
 -2 0 15 141390 1600 1
 1 0 14 58770 650 -2
 -1 0 15 58770 650 1
 0 0 15 121950 820 -2
 0 0 15 121950 820 1
 -1 0 16 32860 610 -2
 1 0 15 32860 610 1
 -2 0 17 38370 1360 -2
 2 0 15 38370 1360 1
 -3 0 18 89440 3110 -2
 3 0 15 89440 3110 1
 -4 0 19 5090 680 -2
 4 0 15 5090 680 1
 -5 0 20 8010 1510 -2
 5 0 15 8010 1510 1
 6 -1 9 10000 1210 -2
 -6 1 15 10000 1210 1
 5 -1 10 50380 1370 -2
 -5 1 15 50380 1370 1
 4 -1 11 78500 1080 -2
 -4 1 15 78500 1080 1
 3 -1 12 21260 760 -2
 -3 1 15 21260 760 1
 2 -1 13 58120 660 -2
 -2 1 15 58120 660 1
 1 -1 14 69290 1370 -2
 -1 1 15 69290 1370 1
 0 -1 15 31100 540 -2
 0 1 15 31100 540 1
 -1 -1 16 89910 2020 -2
 1 1 15 89910 2020 1
 -2 -1 17 38440 1160 -2
 2 1 15 38440 1160 1
 -3 -1 18 32840 990 -2
 3 1 15 32840 990 1
 -4 -1 19 11380 760 -2
 4 1 15 11380 760 1
 -5 -1 20 16560 880 -2
 5 1 15 16560 880 1
 6 -2 9 17540 1650 -2
 -6 2 15 17540 1650 1
 5 -2 10 15600 900 -2
 -5 2 15 15600 900 1
 4 -2 11 15030 590 -2
 -4 2 15 15030 590 1
 3 -2 12 37290 1050 -2
 -3 2 15 37290 1050 1
 2 -2 13 26670 1240 -2
 -2 2 15 26670 1240 1
 1 -2 14 19930 490 -2
 -1 2 15 19930 490 1
 0 -2 15 10810 390 -2
 0 2 15 10810 390 1
 -1 -2 16 52860 1390 -2
 1 2 15 52860 1390 1
 -2 -2 17 25270 720 -2
 2 2 15 25270 720 1
 -3 -2 18 12000 1110 -2
 3 2 15 12000 1110 1
 -4 -2 19 10320 720 -2
 4 2 15 10320 720 1
 4 -3 11 24260 760 -2
 -4 3 15 24260 760 1
 3 -3 12 59010 1020 -2
 -3 3 15 59010 1020 1
 2 -3 13 43190 990 -2
 -2 3 15 43190 990 1
 1 -3 14 57040 1260 -2
 -1 3 15 57040 1260 1
 0 -3 15 77540 830 -2
 0 3 15 77540 830 1
 -1 -3 16 59730 1050 -2
 1 3 15 59730 1050 1
 -2 -3 17 38360 1030 -2
 2 3 15 38360 1030 1
 -3 -3 18 17100 810 -2
 3 3 15 17100 810 1
 -4 -3 19 4010 740 -2
 4 3 15 4010 740 1
 5 -4 10 22700 1270 -2
 -5 4 15 22700 1270 1
 4 -4 11 7880 1080 -2
 -4 4 15 7880 1080 1
 3 -4 12 48910 1040 -2
 -3 4 15 48910 1040 1
 2 -4 13 21070 710 -2
 -2 4 15 21070 710 1
 1 -4 14 56550 1210 -2
 -1 4 15 56550 1210 1
 0 -4 15 7860 630 -2
 0 4 15 7860 630 1
 -1 -4 16 37370 820 -2
 1 4 15 37370 820 1
 -2 -4 17 34860 1040 -2
 2 4 15 34860 1040 1
 -3 -4 18 17190 1020 -2
 3 4 15 17190 1020 1
 4 -5 11 10600 1020 -2
 -4 5 15 10600 1020 1
 3 -5 12 28630 2220 -2
 -3 5 15 28630 2220 1
 1 -5 14 15330 1140 -2
 -1 5 15 15330 1140 1
 0 -5 15 30270 780 -2
 0 5 15 30270 780 1
 -1 -5 16 8560 790 -2
 1 5 15 8560 790 1
 -2 -5 17 9150 850 -2
 2 5 15 9150 850 1
 1 -6 14 2970 1780 -2
 -1 6 15 2970 1780 1
 0 -6 15 6550 1210 -2
 0 6 15 6550 1210 1
 3 5 13 3120 790 -2
 -3 -5 16 3120 790 1
 2 5 14 30500 910 -2
 -2 -5 16 30500 910 1
 1 5 15 8560 790 -2
 -1 -5 16 8560 790 1
 0 5 16 4640 600 -2
 0 -5 16 4640 600 1
 -1 5 17 14010 1380 -2
 1 -5 16 14010 1380 1
 -2 5 18 29260 1660 -2
 2 -5 16 29260 1660 1
 4 4 12 12870 1080 -2
 -4 -4 16 12870 1080 1
 3 4 13 20680 1450 -2
 -3 -4 16 20680 1450 1
 2 4 14 14630 760 -2
 -2 -4 16 14630 760 1
 1 4 15 37370 820 -2
 -1 -4 16 37370 820 1
 0 4 16 32590 810 -2
 0 -4 16 32590 810 1
 -1 4 17 14530 810 -2
 1 -4 16 14530 810 1
 -2 4 18 29730 1350 -2
 2 -4 16 29730 1350 1
 -3 4 19 3550 750 -2
 3 -4 16 3550 750 1
 5 3 11 5290 860 -2
 -5 -3 16 5290 860 1
 3 3 13 73530 1240 -2
 -3 -3 16 73530 1240 1
 2 3 14 20170 950 -2
 -2 -3 16 20170 950 1
 1 3 15 59730 1050 -2
 -1 -3 16 59730 1050 1
 0 3 16 22390 620 -2
 0 -3 16 22390 620 1
 -1 3 17 68300 850 -2
 1 -3 16 68300 850 1
 -2 3 18 65060 1310 -2
 2 -3 16 65060 1310 1
 -3 3 19 23760 930 -2
 3 -3 16 23760 930 1
 -4 3 20 16620 1080 -2
 4 -3 16 16620 1080 1
 6 2 10 21590 1020 -2
 -6 -2 16 21590 1020 1
 5 2 11 9610 840 -2
 -5 -2 16 9610 840 1
 4 2 12 5370 710 -2
 -4 -2 16 5370 710 1
 3 2 13 45810 920 -2
 -3 -2 16 45810 920 1
 2 2 14 82460 2020 -2
 -2 -2 16 82460 2020 1
 1 2 15 52860 1390 -2
 -1 -2 16 52860 1390 1
 0 2 16 84230 830 -2
 0 -2 16 84230 830 1
 -1 2 17 44720 1350 -2
 1 -2 16 44720 1350 1
 -2 2 18 9280 540 -2
 2 -2 16 9280 540 1
 -3 2 19 22780 870 -2
 3 -2 16 22780 870 1
 -4 2 20 10180 880 -2
 4 -2 16 10180 880 1
 6 1 10 8610 1120 -2
 -6 -1 16 8610 1120 1
 5 1 11 24100 910 -2
 -5 -1 16 24100 910 1
 4 1 12 32140 800 -2
 -4 -1 16 32140 800 1
 3 1 13 39280 1600 -2
 -3 -1 16 39280 1600 1
 2 1 14 76540 1330 -2
 -2 -1 16 76540 1330 1
 1 1 15 89910 2020 -2
 -1 -1 16 89910 2020 1
 0 1 16 66530 760 -2
 0 -1 16 66530 760 1
 -1 1 17 62190 1360 -2
 1 -1 16 62190 1360 1
 -2 1 18 57570 1410 -2
 2 -1 16 57570 1410 1
 -3 1 19 55410 1160 -2
 3 -1 16 55410 1160 1
 -4 1 20 9590 1630 -2
 4 -1 16 9590 1630 1
 6 0 10 5520 1020 -2
 -6 0 16 5520 1020 1
 5 0 11 2160 750 -2
 -5 0 16 2160 750 1
 4 0 12 29100 1540 -2
 -4 0 16 29100 1540 1
 3 0 13 147350 1440 -2
 -3 0 16 147350 1440 1
 2 0 14 30280 710 -2
 -2 0 16 30280 710 1
 1 0 15 32860 610 -2
 -1 0 16 32860 610 1
 0 0 16 229460 1300 -2
 0 0 16 229460 1300 1
 -1 0 17 38650 710 -2
 1 0 16 38650 710 1
 -2 0 18 21950 710 -2
 2 0 16 21950 710 1
 -3 0 19 35270 1240 -2
 3 0 16 35270 1240 1
 -4 0 20 600 710 -2
 4 0 16 600 710 1
 6 -1 10 5800 1000 -2
 -6 1 16 5800 1000 1
 5 -1 11 24000 860 -2
 -5 1 16 24000 860 1
 4 -1 12 32430 760 -2
 -4 1 16 32430 760 1
 3 -1 13 38640 1160 -2
 -3 1 16 38640 1160 1
 2 -1 14 80270 860 -2
 -2 1 16 80270 860 1
 1 -1 15 95210 1730 -2
 -1 1 16 95210 1730 1
 0 -1 16 66530 760 -2
 0 1 16 66530 760 1
 -1 -1 17 61420 930 -2
 1 1 16 61420 930 1
 -2 -1 18 57320 2230 -2
 2 1 16 57320 2230 1
 -3 -1 19 53470 1030 -2
 3 1 16 53470 1030 1
 -4 -1 20 14850 1080 -2
 4 1 16 14850 1080 1
 6 -2 10 20190 1540 -2
 -6 2 16 20190 1540 1
 5 -2 11 14530 860 -2
 -5 2 16 14530 860 1
 4 -2 12 4860 670 -2
 -4 2 16 4860 670 1
 3 -2 13 46970 780 -2
 -3 2 16 46970 780 1
 2 -2 14 75240 2780 -2
 -2 2 16 75240 2780 1
 1 -2 15 54440 1120 -2
 -1 2 16 54440 1120 1
 0 -2 16 84230 830 -2
 0 2 16 84230 830 1
 -1 -2 17 43650 760 -2
 1 2 16 43650 760 1
 -2 -2 18 12580 670 -2
 2 2 16 12580 670 1
 -3 -2 19 24880 1500 -2
 3 2 16 24880 1500 1
 -4 -2 20 13770 760 -2
 4 2 16 13770 760 1
 5 -3 11 10420 1190 -2
 -5 3 16 10420 1190 1
 4 -3 12 27330 1550 -2
 -4 3 16 27330 1550 1
 3 -3 13 73620 1160 -2
 -3 3 16 73620 1160 1
 2 -3 14 18280 600 -2
 -2 3 16 18280 600 1
 1 -3 15 58940 1290 -2
 -1 3 16 58940 1290 1
 0 -3 16 22390 620 -2
 0 3 16 22390 620 1
 -1 -3 17 70520 1310 -2
 1 3 16 70520 1310 1
 -2 -3 18 63150 1130 -2
 2 3 16 63150 1130 1
 -3 -3 19 25770 1170 -2
 3 3 16 25770 1170 1
 -4 -3 20 18260 840 -2
 4 3 16 18260 840 1
 4 -4 12 10530 830 -2
 -4 4 16 10530 830 1
 3 -4 13 17720 1100 -2
 -3 4 16 17720 1100 1
 2 -4 14 16180 790 -2
 -2 4 16 16180 790 1
 1 -4 15 38790 810 -2
 -1 4 16 38790 810 1
 0 -4 16 32590 810 -2
 0 4 16 32590 810 1
 -1 -4 17 16090 810 -2
 1 4 16 16090 810 1
 -2 -4 18 26050 1290 -2
 2 4 16 26050 1290 1
 -3 -4 19 1910 720 -2
 3 4 16 1910 720 1
 3 -5 13 6570 940 -2
 -3 5 16 6570 940 1
 2 -5 14 32860 1030 -2
 -2 5 16 32860 1030 1
 1 -5 15 9340 710 -2
 -1 5 16 9340 710 1
 0 -5 16 4640 600 -2
 0 5 16 4640 600 1
 -1 -5 17 14600 700 -2
 1 5 16 14600 700 1
 -2 -5 18 30610 920 -2
 2 5 16 30610 920 1
 3 5 14 5850 830 -2
 -3 -5 17 5850 830 1
 2 5 15 9150 850 -2
 -2 -5 17 9150 850 1
 1 5 16 14600 700 -2
 -1 -5 17 14600 700 1
 0 5 17 3930 740 -2
 0 -5 17 3930 740 1
 -1 5 18 11550 880 -2
 1 -5 17 11550 880 1
 4 4 13 38860 1100 -2
 -4 -4 17 38860 1100 1
 3 4 14 9250 800 -2
 -3 -4 17 9250 800 1
 2 4 15 34860 1040 -2
 -2 -4 17 34860 1040 1
 1 4 16 16090 810 -2
 -1 -4 17 16090 810 1
 0 4 17 26260 760 -2
 0 -4 17 26260 760 1
 -1 4 18 1650 760 -2
 1 -4 17 1650 760 1
 -2 4 19 1990 810 -2
 2 -4 17 1990 810 1
 5 3 12 42810 2520 -2
 -5 -3 17 42810 2520 1
 4 3 13 7260 790 -2
 -4 -3 17 7260 790 1
 3 3 14 62740 1450 -2
 -3 -3 17 62740 1450 1
 2 3 15 38360 1030 -2
 -2 -3 17 38360 1030 1
 1 3 16 70520 1310 -2
 -1 -3 17 70520 1310 1
 0 3 17 34530 850 -2
 0 -3 17 34530 850 1
 -1 3 18 10110 510 -2
 1 -3 17 10110 510 1
 -2 3 19 27660 1490 -2
 2 -3 17 27660 1490 1
 -3 3 20 7060 1040 -2
 3 -3 17 7060 1040 1
 5 2 12 35110 1490 -2
 -5 -2 17 35110 1490 1
 4 2 13 20190 740 -2
 -4 -2 17 20190 740 1
 3 2 14 30950 840 -2
 -3 -2 17 30950 840 1
 2 2 15 25270 720 -2
 -2 -2 17 25270 720 1
 1 2 16 43650 760 -2
 -1 -2 17 43650 760 1
 0 2 17 119060 1170 -2
 0 -2 17 119060 1170 1
 -1 2 18 7480 440 -2
 1 -2 17 7480 440 1
 -2 2 19 17710 710 -2
 2 -2 17 17710 710 1
 -3 2 20 8590 1180 -2
 3 -2 17 8590 1180 1
 -4 2 21 3840 920 -2
 4 -2 17 3840 920 1
 6 1 11 11610 1290 -2
 -6 -1 17 11610 1290 1
 5 1 12 19880 790 -2
 -5 -1 17 19880 790 1
 4 1 13 45150 1450 -2
 -4 -1 17 45150 1450 1
 3 1 14 11510 620 -2
 -3 -1 17 11510 620 1
 2 1 15 38440 1160 -2
 -2 -1 17 38440 1160 1
 1 1 16 61420 930 -2
 -1 -1 17 61420 930 1
 0 1 17 127720 1390 -2
 0 -1 17 127720 1390 1
 -1 1 18 83340 1460 -2
 1 -1 17 83340 1460 1
 -2 1 19 16680 490 -2
 2 -1 17 16680 490 1
 -3 1 20 18760 1210 -2
 3 -1 17 18760 1210 1
 -4 1 21 8320 1360 -2
 4 -1 17 8320 1360 1
 6 0 11 12420 1050 -2
 -6 0 17 12420 1050 1
 5 0 12 7480 780 -2
 -5 0 17 7480 780 1
 4 0 13 6280 610 -2
 -4 0 17 6280 610 1
 3 0 14 84370 3540 -2
 -3 0 17 84370 3540 1
 2 0 15 38370 1360 -2
 -2 0 17 38370 1360 1
 1 0 16 38650 710 -2
 -1 0 17 38650 710 1
 0 0 17 74910 950 -2
 0 0 17 74910 950 1
 -1 0 18 71780 1990 -2
 1 0 17 71780 1990 1
 -2 0 19 42960 1020 -2
 2 0 17 42960 1020 1
 -3 0 20 25680 930 -2
 3 0 17 25680 930 1
 -4 0 21 1650 1280 -2
 4 0 17 1650 1280 1
 6 -1 11 7570 1030 -2
 -6 1 17 7570 1030 1
 5 -1 12 15590 920 -2
 -5 1 17 15590 920 1
 4 -1 13 43640 1010 -2
 -4 1 17 43640 1010 1
 3 -1 14 12020 720 -2
 -3 1 17 12020 720 1
 2 -1 15 40300 950 -2
 -2 1 17 40300 950 1
 1 -1 16 62190 1360 -2
 -1 1 17 62190 1360 1
 0 -1 17 127720 1390 -2
 0 1 17 127720 1390 1
 -1 -1 18 78030 2040 -2
 1 1 17 78030 2040 1
 -2 -1 19 20900 740 -2
 2 1 17 20900 740 1
 -3 -1 20 18740 710 -2
 3 1 17 18740 710 1
 -4 -1 21 6410 740 -2
 4 1 17 6410 740 1
 5 -2 12 39320 1120 -2
 -5 2 17 39320 1120 1
 4 -2 13 19940 1020 -2
 -4 2 17 19940 1020 1
 3 -2 14 34020 1000 -2
 -3 2 17 34020 1000 1
 2 -2 15 22430 760 -2
 -2 2 17 22430 760 1
 1 -2 16 44720 1350 -2
 -1 2 17 44720 1350 1
 0 -2 17 119060 1170 -2
 0 2 17 119060 1170 1
 -1 -2 18 8410 590 -2
 1 2 17 8410 590 1
 -2 -2 19 18540 800 -2
 2 2 17 18540 800 1
 -3 -2 20 13520 780 -2
 3 2 17 13520 780 1
 -4 -2 21 6620 770 -2
 4 2 17 6620 770 1
 5 -3 12 47690 1960 -2
 -5 3 17 47690 1960 1
 4 -3 13 12710 760 -2
 -4 3 17 12710 760 1
 3 -3 14 59230 1160 -2
 -3 3 17 59230 1160 1
 2 -3 15 34800 1010 -2
 -2 3 17 34800 1010 1
 1 -3 16 68300 850 -2
 -1 3 17 68300 850 1
 0 -3 17 34530 850 -2
 0 3 17 34530 850 1
 -1 -3 18 7630 650 -2
 1 3 17 7630 650 1
 -2 -3 19 24630 760 -2
 2 3 17 24630 760 1
 -3 -3 20 8320 710 -2
 3 3 17 8320 710 1
 4 -4 13 30770 1000 -2
 -4 4 17 30770 1000 1
 3 -4 14 7290 1360 -2
 -3 4 17 7290 1360 1
 2 -4 15 35770 1000 -2
 -2 4 17 35770 1000 1
 1 -4 16 14530 810 -2
 -1 4 17 14530 810 1
 0 -4 17 26260 760 -2
 0 4 17 26260 760 1
 -1 -4 18 200 600 -2
 1 4 17 200 600 1
 -2 -4 19 -660 780 -2
 2 4 17 -660 780 1
 3 -5 14 3810 1090 -2
 -3 5 17 3810 1090 1
 2 -5 15 10340 860 -2
 -2 5 17 10340 860 1
 1 -5 16 14010 1380 -2
 -1 5 17 14010 1380 1
 0 -5 17 3930 740 -2
 0 5 17 3930 740 1
 -1 -5 18 11400 940 -2
 1 5 17 11400 940 1
 2 5 16 30610 920 -2
 -2 -5 18 30610 920 1
 1 5 17 11400 940 -2
 -1 -5 18 11400 940 1
 0 5 18 8770 880 -2
 0 -5 18 8770 880 1
 4 4 14 4170 1020 -2
 -4 -4 18 4170 1020 1
 3 4 15 17190 1020 -2
 -3 -4 18 17190 1020 1
 2 4 16 26050 1290 -2
 -2 -4 18 26050 1290 1
 1 4 17 200 600 -2
 -1 -4 18 200 600 1
 0 4 18 1000 620 -2
 0 -4 18 1000 620 1
 -1 4 19 22640 1360 -2
 1 -4 18 22640 1360 1
 -2 4 20 20610 960 -2
 2 -4 18 20610 960 1
 5 3 13 20600 1010 -2
 -5 -3 18 20600 1010 1
 4 3 14 17450 790 -2
 -4 -3 18 17450 790 1
 3 3 15 17100 810 -2
 -3 -3 18 17100 810 1
 2 3 16 63150 1130 -2
 -2 -3 18 63150 1130 1
 1 3 17 7630 650 -2
 -1 -3 18 7630 650 1
 0 3 18 10480 650 -2
 0 -3 18 10480 650 1
 -1 3 19 22380 680 -2
 1 -3 18 22380 680 1
 -2 3 20 700 790 -2
 2 -3 18 700 790 1
 -3 3 21 3150 960 -2
 3 -3 18 3150 960 1
 5 2 13 25290 900 -2
 -5 -2 18 25290 900 1
 4 2 14 36430 1360 -2
 -4 -2 18 36430 1360 1
 3 2 15 12000 1110 -2
 -3 -2 18 12000 1110 1
 2 2 16 12580 670 -2
 -2 -2 18 12580 670 1
 1 2 17 8410 590 -2
 -1 -2 18 8410 590 1
 0 2 18 26720 740 -2
 0 -2 18 26720 740 1
 -1 2 19 55310 1030 -2
 1 -2 18 55310 1030 1
 -2 2 20 33880 960 -2
 2 -2 18 33880 960 1
 -3 2 21 15040 880 -2
 3 -2 18 15040 880 1
 5 1 13 8610 950 -2
 -5 -1 18 8610 950 1
 4 1 14 7680 680 -2
 -4 -1 18 7680 680 1
 3 1 15 32840 990 -2
 -3 -1 18 32840 990 1
 2 1 16 57310 2230 -2
 -2 -1 18 57310 2230 1
 1 1 17 78030 2040 -2
 -1 -1 18 78030 2040 1
 0 1 18 11410 570 -2
 0 -1 18 11410 570 1
 -1 1 19 21280 580 -2
 1 -1 18 21280 580 1
 -2 1 20 7540 590 -2
 2 -1 18 7540 590 1
 -3 1 21 10350 740 -2
 3 -1 18 10350 740 1
 -4 1 22 16950 1000 -2
 4 -1 18 16950 1000 1
 6 0 12 5700 1040 -2
 -6 0 18 5700 1040 1
 5 0 13 1200 780 -2
 -5 0 18 1200 780 1
 4 0 14 66580 2870 -2
 -4 0 18 66580 2870 1
 3 0 15 89430 3110 -2
 -3 0 18 89430 3110 1
 2 0 16 21950 710 -2
 -2 0 18 21950 710 1
 1 0 17 71780 1990 -2
 -1 0 18 71780 1990 1
 0 0 18 360190 6010 -2
 0 0 18 360190 6010 1
 -1 0 19 149380 3330 -2
 1 0 18 149380 3330 1
 -2 0 20 160 540 -2
 2 0 18 160 540 1
 -3 0 21 17960 800 -2
 3 0 18 17960 800 1
 -4 0 22 4870 1090 -2
 4 0 18 4870 1090 1
 5 -1 13 8570 920 -2
 -5 1 18 8570 920 1
 4 -1 14 4310 860 -2
 -4 1 18 4310 860 1
 3 -1 15 29180 720 -2
 -3 1 18 29180 720 1
 2 -1 16 57570 1410 -2
 -2 1 18 57570 1410 1
 1 -1 17 83340 1460 -2
 -1 1 18 83340 1460 1
 0 -1 18 11410 570 -2
 0 1 18 11410 570 1
 -1 -1 19 21360 590 -2
 1 1 18 21360 590 1
 -2 -1 20 4500 600 -2
 2 1 18 4500 600 1
 -3 -1 21 13590 710 -2
 3 1 18 13590 710 1
 -4 -1 22 14370 1220 -2
 4 1 18 14370 1220 1
 5 -2 13 30460 1620 -2
 -5 2 18 30460 1620 1
 4 -2 14 33690 1210 -2
 -4 2 18 33690 1210 1
 3 -2 15 11020 810 -2
 -3 2 18 11020 810 1
 2 -2 16 9280 540 -2
 -2 2 18 9280 540 1
 1 -2 17 7480 440 -2
 -1 2 18 7480 440 1
 0 -2 18 26720 740 -2
 0 2 18 26720 740 1
 -1 -2 19 53340 870 -2
 1 2 18 53340 870 1
 -2 -2 20 35880 880 -2
 2 2 18 35880 880 1
 -3 -2 21 13260 740 -2
 3 2 18 13260 740 1
 5 -3 13 14470 990 -2
 -5 3 18 14470 990 1
 4 -3 14 17350 850 -2
 -4 3 18 17350 850 1
 3 -3 15 17720 1120 -2
 -3 3 18 17720 1120 1
 2 -3 16 65060 1310 -2
 -2 3 18 65060 1310 1
 1 -3 17 10110 510 -2
 -1 3 18 10110 510 1
 0 -3 18 10480 650 -2
 0 3 18 10480 650 1
 -1 -3 19 24410 920 -2
 1 3 18 24410 920 1
 -2 -3 20 180 660 -2
 2 3 18 180 660 1
 -3 -3 21 3750 1010 -2
 3 3 18 3750 1010 1
 4 -4 14 6290 860 -2
 -4 4 18 6290 860 1
 3 -4 15 17430 840 -2
 -3 4 18 17430 840 1
 2 -4 16 29730 1350 -2
 -2 4 18 29730 1350 1
 1 -4 17 1650 760 -2
 -1 4 18 1650 760 1
 0 -4 18 1000 620 -2
 0 4 18 1000 620 1
 -1 -4 19 19580 760 -2
 1 4 18 19580 760 1
 -2 -4 20 19460 800 -2
 2 4 18 19460 800 1
 2 -5 16 29260 1660 -2
 -2 5 18 29260 1660 1
 1 -5 17 11550 880 -2
 -1 5 18 11550 880 1
 0 -5 18 8770 880 -2
 0 5 18 8770 880 1
 3 4 16 1910 720 -2
 -3 -4 19 1910 720 1
 2 4 17 -660 780 -2
 -2 -4 19 -660 780 1
 1 4 18 19580 760 -2
 -1 -4 19 19580 760 1
 0 4 19 1850 650 -2
 0 -4 19 1850 650 1
 -1 4 20 11920 950 -2
 1 -4 19 11920 950 1
 4 3 15 4010 740 -2
 -4 -3 19 4010 740 1
 3 3 16 25770 1170 -2
 -3 -3 19 25770 1170 1
 2 3 17 24630 760 -2
 -2 -3 19 24630 760 1
 1 3 18 24410 920 -2
 -1 -3 19 24410 920 1
 0 3 19 8160 710 -2
 0 -3 19 8160 710 1
 -1 3 20 7480 610 -2
 1 -3 19 7480 610 1
 -2 3 21 1100 840 -2
 2 -3 19 1100 840 1
 5 2 14 30430 930 -2
 -5 -2 19 30430 930 1
 4 2 15 10320 720 -2
 -4 -2 19 10320 720 1
 3 2 16 24880 1500 -2
 -3 -2 19 24880 1500 1
 2 2 17 18540 800 -2
 -2 -2 19 18540 800 1
 1 2 18 53340 870 -2
 -1 -2 19 53340 870 1
 0 2 19 10870 760 -2
 0 -2 19 10870 760 1
 -1 2 20 7530 600 -2
 1 -2 19 7530 600 1
 -2 2 21 28790 1510 -2
 2 -2 19 28790 1510 1
 -3 2 22 8660 880 -2
 3 -2 19 8660 880 1
 5 1 14 16330 820 -2
 -5 -1 19 16330 820 1
 4 1 15 11380 760 -2
 -4 -1 19 11380 760 1
 3 1 16 53470 1030 -2
 -3 -1 19 53470 1030 1
 2 1 17 20900 740 -2
 -2 -1 19 20900 740 1
 1 1 18 21360 590 -2
 -1 -1 19 21360 590 1
 0 1 19 121720 1290 -2
 0 -1 19 121720 1290 1
 -1 1 20 20310 590 -2
 1 -1 19 20310 590 1
 -2 1 21 6940 670 -2
 2 -1 19 6940 670 1
 -3 1 22 -520 740 -2
 3 -1 19 -520 740 1
 5 0 14 28110 950 -2
 -5 0 19 28110 950 1
 4 0 15 5090 680 -2
 -4 0 19 5090 680 1
 3 0 16 35270 1240 -2
 -3 0 19 35270 1240 1
 2 0 17 42960 1020 -2
 -2 0 19 42960 1020 1
 1 0 18 149380 3330 -2
 -1 0 19 149380 3330 1
 0 0 19 135180 1290 -2
 0 0 19 135180 1290 1
 -1 0 20 68690 2540 -2
 1 0 19 68690 2540 1
 -2 0 21 1440 610 -2
 2 0 19 1440 610 1
 -3 0 22 1540 710 -2
 3 0 19 1540 710 1
 5 -1 14 15140 1130 -2
 -5 1 19 15140 1130 1
 4 -1 15 12280 1210 -2
 -4 1 19 12280 1210 1
 3 -1 16 55410 1160 -2
 -3 1 19 55410 1160 1
 2 -1 17 16680 490 -2
 -2 1 19 16680 490 1
 1 -1 18 21280 580 -2
 -1 1 19 21280 580 1
 0 -1 19 121720 1290 -2
 0 1 19 121720 1290 1
 -1 -1 20 20480 990 -2
 1 1 19 20480 990 1
 -2 -1 21 5350 630 -2
 2 1 19 5350 630 1
 -3 -1 22 3720 710 -2
 3 1 19 3720 710 1
 5 -2 14 29960 1340 -2
 -5 2 19 29960 1340 1
 4 -2 15 13340 930 -2
 -4 2 19 13340 930 1
 3 -2 16 22780 870 -2
 -3 2 19 22780 870 1
 2 -2 17 17710 710 -2
 -2 2 19 17710 710 1
 1 -2 18 55310 1030 -2
 -1 2 19 55310 1030 1
 0 -2 19 10870 760 -2
 0 2 19 10870 760 1
 -1 -2 20 7360 590 -2
 1 2 19 7360 590 1
 -2 -2 21 27880 1510 -2
 2 2 19 27880 1510 1
 -3 -2 22 8750 820 -2
 3 2 19 8750 820 1
 4 -3 15 7060 790 -2
 -4 3 19 7060 790 1
 3 -3 16 23760 930 -2
 -3 3 19 23760 930 1
 2 -3 17 27660 1490 -2
 -2 3 19 27660 1490 1
 1 -3 18 22380 680 -2
 -1 3 19 22380 680 1
 0 -3 19 8160 710 -2
 0 3 19 8160 710 1
 -1 -3 20 5980 670 -2
 1 3 19 5980 670 1
 -2 -3 21 2230 670 -2
 2 3 19 2230 670 1
 3 -4 16 3550 750 -2
 -3 4 19 3550 750 1
 2 -4 17 1990 810 -2
 -2 4 19 1990 810 1
 1 -4 18 22640 1360 -2
 -1 4 19 22640 1360 1
 0 -4 19 1850 650 -2
 0 4 19 1850 650 1
 -1 -4 20 13700 1010 -2
 1 4 19 13700 1010 1
 2 4 18 19460 800 -2
 -2 -4 20 19460 800 1
 1 4 19 13700 1010 -2
 -1 -4 20 13700 1010 1
 0 4 20 31710 940 -2
 0 -4 20 31710 940 1
 4 3 16 18260 840 -2
 -4 -3 20 18260 840 1
 3 3 17 8320 710 -2
 -3 -3 20 8320 710 1
 2 3 18 180 660 -2
 -2 -3 20 180 660 1
 1 3 19 5980 670 -2
 -1 -3 20 5980 670 1
 0 3 20 35700 920 -2
 0 -3 20 35700 920 1
 -1 3 21 26960 790 -2
 1 -3 20 26960 790 1
 -2 3 22 15080 1830 -2
 2 -3 20 15080 1830 1
 4 2 16 13770 760 -2
 -4 -2 20 13770 760 1
 3 2 17 13520 780 -2
 -3 -2 20 13520 780 1
 2 2 18 35880 880 -2
 -2 -2 20 35880 880 1
 1 2 19 7360 590 -2
 -1 -2 20 7360 590 1
 0 2 20 7600 610 -2
 0 -2 20 7600 610 1
 -1 2 21 24160 840 -2
 1 -2 20 24160 840 1
 -2 2 22 3970 720 -2
 2 -2 20 3970 720 1
 5 1 15 16560 880 -2
 -5 -1 20 16560 880 1
 4 1 16 14850 1080 -2
 -4 -1 20 14850 1080 1
 3 1 17 18740 710 -2
 -3 -1 20 18740 710 1
 2 1 18 4500 600 -2
 -2 -1 20 4500 600 1
 1 1 19 20480 990 -2
 -1 -1 20 20480 990 1
 0 1 20 80190 1370 -2
 0 -1 20 80190 1370 1
 -1 1 21 28140 1050 -2
 1 -1 20 28140 1050 1
 -2 1 22 8660 680 -2
 2 -1 20 8660 680 1
 -3 1 23 11170 1030 -2
 3 -1 20 11170 1030 1
 5 0 15 8010 1510 -2
 -5 0 20 8010 1510 1
 4 0 16 600 710 -2
 -4 0 20 600 710 1
 3 0 17 25680 930 -2
 -3 0 20 25680 930 1
 2 0 18 160 540 -2
 -2 0 20 160 540 1
 1 0 19 68690 2540 -2
 -1 0 20 68690 2540 1
 0 0 20 81870 1130 -2
 0 0 20 81870 1130 1
 -1 0 21 7160 610 -2
 1 0 20 7160 610 1
 -2 0 22 2860 620 -2
 2 0 20 2860 620 1
 -3 0 23 6440 880 -2
 3 0 20 6440 880 1
 5 -1 15 15880 1500 -2
 -5 1 20 15880 1500 1
 4 -1 16 9590 1630 -2
 -4 1 20 9590 1630 1
 3 -1 17 18760 1210 -2
 -3 1 20 18760 1210 1
 2 -1 18 7540 590 -2
 -2 1 20 7540 590 1
 1 -1 19 20310 590 -2
 -1 1 20 20310 590 1
 0 -1 20 80190 1370 -2
 0 1 20 80190 1370 1
 -1 -1 21 31150 1260 -2
 1 1 20 31150 1260 1
 -2 -1 22 10340 720 -2
 2 1 20 10340 720 1
 -3 -1 23 12000 760 -2
 3 1 20 12000 760 1
 4 -2 16 10180 880 -2
 -4 2 20 10180 880 1
 3 -2 17 8590 1180 -2
 -3 2 20 8590 1180 1
 2 -2 18 33880 960 -2
 -2 2 20 33880 960 1
 1 -2 19 7530 600 -2
 -1 2 20 7530 600 1
 0 -2 20 7600 610 -2
 0 2 20 7600 610 1
 -1 -2 21 28130 790 -2
 1 2 20 28130 790 1
 -2 -2 22 6520 680 -2
 2 2 20 6520 680 1
 4 -3 16 16620 1080 -2
 -4 3 20 16620 1080 1
 3 -3 17 7060 1040 -2
 -3 3 20 7060 1040 1
 2 -3 18 700 790 -2
 -2 3 20 700 790 1
 1 -3 19 7480 610 -2
 -1 3 20 7480 610 1
 0 -3 20 35700 920 -2
 0 3 20 35700 920 1
 -1 -3 21 26200 830 -2
 1 3 20 26200 830 1
 -2 -3 22 13630 1070 -2
 2 3 20 13630 1070 1
 2 -4 18 20610 960 -2
 -2 4 20 20610 960 1
 1 -4 19 11920 950 -2
 -1 4 20 11920 950 1
 0 -4 20 31710 940 -2
 0 4 20 31710 940 1
 3 3 18 3750 1010 -2
 -3 -3 21 3750 1010 1
 2 3 19 2230 670 -2
 -2 -3 21 2230 670 1
 1 3 20 26200 830 -2
 -1 -3 21 26200 830 1
 0 3 21 8320 680 -2
 0 -3 21 8320 680 1
 -1 3 22 5940 860 -2
 1 -3 21 5940 860 1
 4 2 17 6620 770 -2
 -4 -2 21 6620 770 1
 3 2 18 13260 740 -2
 -3 -2 21 13260 740 1
 2 2 19 27880 1510 -2
 -2 -2 21 27880 1510 1
 1 2 20 28130 790 -2
 -1 -2 21 28130 790 1
 0 2 21 2650 620 -2
 0 -2 21 2650 620 1
 -1 2 22 27770 1050 -2
 1 -2 21 27770 1050 1
 -2 2 23 9880 910 -2
 2 -2 21 9880 910 1
 4 1 17 6410 740 -2
 -4 -1 21 6410 740 1
 3 1 18 13590 710 -2
 -3 -1 21 13590 710 1
 2 1 19 5350 630 -2
 -2 -1 21 5350 630 1
 1 1 20 31150 1260 -2
 -1 -1 21 31150 1260 1
 0 1 21 10600 700 -2
 0 -1 21 10600 700 1
 -1 1 22 9190 660 -2
 1 -1 21 9190 660 1
 -2 1 23 5420 670 -2
 2 -1 21 5420 670 1
 4 0 17 1650 1280 -2
 -4 0 21 1650 1280 1
 3 0 18 17960 800 -2
 -3 0 21 17960 800 1
 2 0 19 1440 610 -2
 -2 0 21 1440 610 1
 1 0 20 7160 610 -2
 -1 0 21 7160 610 1
 0 0 21 8600 620 -2
 0 0 21 8600 620 1
 -1 0 22 4310 610 -2
 1 0 21 4310 610 1
 -2 0 23 4610 680 -2
 2 0 21 4610 680 1
 4 -1 17 8320 1360 -2
 -4 1 21 8320 1360 1
 3 -1 18 10350 740 -2
 -3 1 21 10350 740 1
 2 -1 19 6940 670 -2
 -2 1 21 6940 670 1
 1 -1 20 28140 1050 -2
 -1 1 21 28140 1050 1
 0 -1 21 10600 700 -2
 0 1 21 10600 700 1
 -1 -1 22 10400 750 -2
 1 1 21 10400 750 1
 -2 -1 23 3250 680 -2
 2 1 21 3250 680 1
 4 -2 17 3840 920 -2
 -4 2 21 3840 920 1
 3 -2 18 15040 880 -2
 -3 2 21 15040 880 1
 2 -2 19 28790 1510 -2
 -2 2 21 28790 1510 1
 1 -2 20 24160 840 -2
 -1 2 21 24160 840 1
 0 -2 21 2650 620 -2
 0 2 21 2650 620 1
 -1 -2 22 28120 820 -2
 1 2 21 28120 820 1
 -2 -2 23 11930 750 -2
 2 2 21 11930 750 1
 3 -3 18 3150 960 -2
 -3 3 21 3150 960 1
 2 -3 19 1100 840 -2
 -2 3 21 1100 840 1
 1 -3 20 26960 790 -2
 -1 3 21 26960 790 1
 0 -3 21 8320 680 -2
 0 3 21 8320 680 1
 -1 -3 22 5220 710 -2
 1 3 21 5220 710 1
 2 3 20 13630 1070 -2
 -2 -3 22 13630 1070 1
 1 3 21 5220 710 -2
 -1 -3 22 5220 710 1
 0 3 22 52720 1130 -2
 0 -3 22 52720 1130 1
 3 2 19 8750 820 -2
 -3 -2 22 8750 820 1
 2 2 20 6520 680 -2
 -2 -2 22 6520 680 1
 1 2 21 28120 820 -2
 -1 -2 22 28120 820 1
 0 2 22 6280 700 -2
 0 -2 22 6280 700 1
 -1 2 23 11770 790 -2
 1 -2 22 11770 790 1
 4 1 18 14370 1220 -2
 -4 -1 22 14370 1220 1
 3 1 19 3720 710 -2
 -3 -1 22 3720 710 1
 2 1 20 10340 720 -2
 -2 -1 22 10340 720 1
 1 1 21 10400 750 -2
 -1 -1 22 10400 750 1
 0 1 22 37890 920 -2
 0 -1 22 37890 920 1
 -1 1 23 27260 840 -2
 1 -1 22 27260 840 1
 -2 1 24 21870 1290 -2
 2 -1 22 21870 1290 1
 4 0 18 4870 1090 -2
 -4 0 22 4870 1090 1
 3 0 19 1540 710 -2
 -3 0 22 1540 710 1
 2 0 20 2860 620 -2
 -2 0 22 2860 620 1
 1 0 21 4310 610 -2
 -1 0 22 4310 610 1
 0 0 22 3210 600 -2
 0 0 22 3210 600 1
 -1 0 23 9700 680 -2
 1 0 22 9700 680 1
 -2 0 24 1720 750 -2
 2 0 22 1720 750 1
 4 -1 18 16950 1000 -2
 -4 1 22 16950 1000 1
 3 -1 19 -520 740 -2
 -3 1 22 -520 740 1
 2 -1 20 8660 680 -2
 -2 1 22 8660 680 1
 1 -1 21 9190 660 -2
 -1 1 22 9190 660 1
 0 -1 22 37890 920 -2
 0 1 22 37890 920 1
 -1 -1 23 25120 850 -2
 1 1 22 25120 850 1
 -2 -1 24 17210 810 -2
 2 1 22 17210 810 1
 3 -2 19 8660 880 -2
 -3 2 22 8660 880 1
 2 -2 20 3970 720 -2
 -2 2 22 3970 720 1
 1 -2 21 27770 1050 -2
 -1 2 22 27770 1050 1
 0 -2 22 6280 700 -2
 0 2 22 6280 700 1
 -1 -2 23 9700 710 -2
 1 2 22 9700 710 1
 2 -3 20 15080 1830 -2
 -2 3 22 15080 1830 1
 1 -3 21 5940 860 -2
 -1 3 22 5940 860 1
 0 -3 22 52720 1130 -2
 0 3 22 52720 1130 1
 2 2 21 11930 750 -2
 -2 -2 23 11930 750 1
 1 2 22 9700 710 -2
 -1 -2 23 9700 710 1
 0 2 23 23290 830 -2
 0 -2 23 23290 830 1
 3 1 20 12000 760 -2
 -3 -1 23 12000 760 1
 2 1 21 3250 680 -2
 -2 -1 23 3250 680 1
 1 1 22 25120 850 -2
 -1 -1 23 25120 850 1
 0 1 23 39810 1010 -2
 0 -1 23 39810 1010 1
 -1 1 24 32150 910 -2
 1 -1 23 32150 910 1
 3 0 20 6440 880 -2
 -3 0 23 6440 880 1
 2 0 21 4610 680 -2
 -2 0 23 4610 680 1
 1 0 22 9700 680 -2
 -1 0 23 9700 680 1
 0 0 23 15000 720 -2
 0 0 23 15000 720 1
 -1 0 24 21430 790 -2
 1 0 23 21430 790 1
 3 -1 20 11170 1030 -2
 -3 1 23 11170 1030 1
 2 -1 21 5420 670 -2
 -2 1 23 5420 670 1
 1 -1 22 27260 840 -2
 -1 1 23 27260 840 1
 0 -1 23 39810 1010 -2
 0 1 23 39810 1010 1
 -1 -1 24 32710 930 -2
 1 1 23 32710 930 1
 2 -2 21 9880 910 -2
 -2 2 23 9880 910 1
 1 -2 22 11770 790 -2
 -1 2 23 11770 790 1
 0 -2 23 23290 830 -2
 0 2 23 23290 830 1
 2 1 22 17210 810 -2
 -2 -1 24 17210 810 1
 1 1 23 32710 930 -2
 -1 -1 24 32710 930 1
 2 0 22 1720 750 -2
 -2 0 24 1720 750 1
 1 0 23 21430 790 -2
 -1 0 24 21430 790 1
 0 0 24 -720 720 -2
 0 0 24 -720 720 1
 2 -1 22 21870 1290 -2
 -2 1 24 21870 1290 1
 1 -1 23 32150 910 -2
 -1 1 24 32150 910 1

_iucr_refine_instructions_details
;
TITL dgbicyclicnboc_1_0m_a.res in P2(1)
    dgbicyclicnboc_1_0m.res
    created by SHELXL-2018/3 at 15:44:36 on 18-May-2021
REM Old TITL dgbicyclicnboc_1_0m_a.res in P2(1)
REM SHELXT solution in P2(1)
REM R1 0.268, Rweak 0.316, Alpha 0.087, Orientation as input
REM Flack x = 0.292 ( 0.479 ) from Parsons' quotients
REM Formula found by SHELXT: C13 N3 O3
CELL 0.71073 6.1442 6.1223 19.5826 90 98.951 90
ZERR 2 0.002 0.002 0.004 0.03 0.03 0.03
LATT -1
SYMM -X,0.5+Y,-Z
SFAC C H N O
UNIT 30 42 2 6

L.S. 10
PLAN  10 0 0
SIZE 0.09 0.09 0.33
TEMP -100.23
CONF
list 4
MORE -1
BOND $H
fmap 2
acta
OMIT -4 3 12
OMIT 4 3 3
OMIT -5 3 6
OMIT -3 5 3
OMIT -6 2 6
OMIT -5 3 10
OMIT -1 5 7
OMIT -1 5 2
OMIT -1 7 7
OMIT -5 2 7
OMIT -1 6 8
OMIT -4 3 14
OMIT -1 5 9
OMIT -5 4 5
OMIT -1 5 5
OMIT 0 0 3
OMIT -2 5 3
OMIT -3 6 13
OMIT -4 4 14
OMIT 0 7 7
OMIT 0 5 9
OMIT 5 3 3
OMIT -1 5 3
OMIT 0 5 5
OMIT -3 3 12
OMIT -2 0 1
OMIT -3 3 14
OMIT 0 0 12
OMIT 2 0 4
OMIT 0 6 8
OMIT -2 0 6
OMIT 0 0 4
OMIT -2 6 13
OMIT -2 3 14
OMIT 6 3 3
OMIT -2 3 12
OMIT 3 -3 11
OMIT 1 7 7
OMIT 0 5 7
OMIT 1 5 9
OMIT -1 6 13
OMIT 0 -5 9
OMIT 1 5 5
OMIT 0 -6 8
OMIT -6 4 3
OMIT -2 -7 8
OMIT -1 3 12
OMIT 2 5 9
OMIT 2 5 5
OMIT 0 6 13
OMIT 1 5 7
OMIT 2 -3 10
OMIT -1 -5 10
OMIT 3 5 9
OMIT 1 -3 11
OMIT 3 5 5
OMIT -5 4 3
OMIT 0 3 12
OMIT -1 -7 8
OMIT 1 6 13
OMIT 2 5 7
OMIT 1 -6 12
OMIT 0 -5 5
OMIT 4 5 5
OMIT -2 -5 9
OMIT 4 5 9
OMIT 3 5 7
OMIT 1 3 12
OMIT -3 -5 8
OMIT -2 -6 14
OMIT -4 4 3
OMIT 0 -3 12
OMIT 0 -7 8
OMIT 2 3 12
OMIT -4 6 9
OMIT -1 -3 13
OMIT 4 5 7
OMIT 5 5 5
OMIT -3 4 3
OMIT -1 -6 14
OMIT 1 -7 8
OMIT -3 -5 10
OMIT -3 6 9
OMIT -2 4 3
OMIT -4 6 7
OMIT -4 -6 8
OMIT -4 6 5
OMIT 3 3 12
OMIT 0 -6 14
OMIT -1 7 9
OMIT -5 -5 10
OMIT -2 6 9
OMIT -3 -6 8
OMIT 4 3 12
OMIT -3 6 7
OMIT -1 4 3
OMIT 1 -6 14
OMIT -3 6 5
OMIT -3 -3 15
OMIT 2 -4 1
OMIT 1 4 -3
OMIT -1 5 -5
OMIT 3 5 -3
OMIT 3 -3 -12
OMIT -5 3 -3
OMIT 3 4 -3
OMIT 1 5 -5
OMIT 4 -3 -6
OMIT 1 5 -9
OMIT -3 5 -9
OMIT 3 -4 -3
OMIT 1 5 -7
OMIT 4 3 -14
OMIT 1 7 -7
OMIT 0 -5 -7
OMIT -5 2 6
OMIT -6 3 -3
OMIT 5 3 -10
OMIT 3 6 -13
OMIT 3 -6 2
OMIT 0 4 3
OMIT -2 6 5
OMIT -4 -5 14
OMIT -1 6 9
OMIT -2 6 7
OMIT -1 6 7
OMIT 0 6 9
OMIT 1 4 3
OMIT -1 6 5
OMIT 5 3 12
OMIT 1 6 9
OMIT 0 6 5
OMIT -5 4 12
OMIT -4 4 12
OMIT 2 6 9
OMIT 1 6 5
OMIT 2 4 3
OMIT 2 6 5
OMIT 0 -4 -3
OMIT 0 7 -7
OMIT 2 -5 5
OMIT 2 -5 -3
OMIT 0 -5 -9
OMIT 6 -4 -3
OMIT 0 -5 -5
OMIT 0 5 -7
OMIT 2 -4 -3
OMIT 3 -3 -14
OMIT 3 6 5
OMIT 3 6 9
OMIT -3 4 12
OMIT 3 4 3
OMIT -2 -4 5
OMIT -2 -6 8
OMIT -3 -5 14
OMIT -4 2 6
OMIT 0 6 7
OMIT -1 -4 4
OMIT -4 -3 16
OMIT -1 -6 6
OMIT -2 -6 11
OMIT 4 6 5
OMIT 0 7 9
OMIT 4 4 3
OMIT -2 4 12
OMIT 1 6 7
OMIT 5 4 3
OMIT -4 -6 10
OMIT 2 6 7
OMIT -2 7 5
OMIT -3 -6 10
OMIT 6 4 3
OMIT 3 6 7
OMIT -1 7 5
OMIT -2 7 7
OMIT -5 5 3
OMIT 0 7 5
OMIT -2 -6 10
OMIT -4 5 3
OMIT -1 -6 10
OMIT 1 7 5
OMIT -1 -6 8
OMIT -1 4 12
OMIT -2 -5 14
OMIT -3 -4 6
OMIT -3 2 6
OMIT -2 -6 9
OMIT 0 -6 7
OMIT 3 -5 5
OMIT 0 -6 10
OMIT 2 7 5
OMIT 1 -6 8
OMIT 0 5 3
OMIT 0 -5 3
OMIT -3 5 8
OMIT 1 -4 11
OMIT -1 -7 6
OMIT 3 -4 0
OMIT 2 5 12
OMIT 3 -3 9
OMIT 1 5 3
OMIT 2 5 3
OMIT 3 5 3
OMIT -2 -7 6
OMIT 4 5 3
OMIT 5 5 3
OMIT -4 6 3
OMIT -3 6 3
OMIT -2 6 3
OMIT -1 6 3
OMIT -4 -6 6
OMIT -4 -5 10
OMIT -5 -5 8
OMIT -5 3 14
OMIT -4 4 10
OMIT 0 6 3
OMIT -3 -6 6
OMIT -4 -5 8
OMIT -2 -5 10
OMIT -1 6 2
OMIT -2 5 15
OMIT 1 6 3
OMIT -2 -6 6
OMIT -1 -5 8
OMIT -1 6 11
OMIT -5 3 15
OMIT -3 7 3
OMIT 0 -5 10
OMIT -1 -5 14
OMIT 2 6 3
OMIT 0 -6 6
OMIT 1 -5 10
OMIT 0 -5 14
OMIT 0 6 0
OMIT 3 6 3
OMIT 2 -5 10
OMIT 3 -6 0
OMIT 2 -6 1
OMIT 0 -6 0
OMIT 0 5 10
OMIT 1 6 0
OMIT -3 4 10
OMIT 1 -6 6
OMIT 4 6 2
OMIT -2 -6 5
OMIT -2 7 3
OMIT 4 6 3
OMIT 3 -5 10
OMIT -2 4 10
OMIT 3 -4 7
OMIT 2 -6 6
OMIT 1 -6 2
OMIT 2 -4 8
OMIT -1 7 3
OMIT -6 -4 10
OMIT -5 -5 6
OMIT 5 5 1
OMIT 0 7 3
OMIT -5 -4 10
OMIT -4 -5 6
OMIT 0 -7 3
OMIT 4 5 2
OMIT 4 3 2
OMIT 4 -6 -1
OMIT 3 3 11
OMIT -4 -6 -1
OMIT 2 -7 -7
OMIT -4 -6 -3
OMIT 2 4 1
OMIT 3 4 0
OMIT -3 -4 3
OMIT 5 3 2
OMIT 6 3 2
OMIT -6 4 2
OMIT -5 4 2
OMIT -4 4 2
OMIT -2 -4 3
OMIT -3 4 2
OMIT -2 4 2
OMIT -1 4 2
OMIT 2 -4 0
OMIT 0 4 2
OMIT 1 4 2
OMIT -1 -4 3
OMIT 2 4 2
OMIT 0 -4 2
OMIT 1 -4 1
OMIT 3 4 2
OMIT 4 4 2
OMIT -3 -4 5
OMIT 5 4 2
REM <olex2.extras>
REM <HklSrc "%.\\DGbicyclicNboc_1_0m_tw.hkl">
REM </olex2.extras>

WGHT    0.021000    0.329300
BASF   0.49710
FVAR      31.65607
N001  3   -0.659685   -0.538214   -0.722533    11.00000    0.01891    0.03396 =
         0.02684    0.00885    0.00185   -0.00248
O002  4   -0.758081   -0.386241   -0.825601    11.00000    0.02304    0.04219 =
         0.02891    0.01456    0.00340    0.00102
C003  1   -0.682326   -0.522048   -0.557741    11.00000    0.04016    0.04242 =
         0.02486   -0.00311   -0.00390    0.01557
O004  4   -0.395113   -0.416951   -0.783098    11.00000    0.01917    0.04825 =
         0.04248    0.01749    0.00363   -0.00353
C005  1   -0.491334   -0.515990   -0.598459    11.00000    0.03257    0.01854 =
         0.03598    0.00174   -0.00585   -0.00239
AFIX  23
H00A  2   -0.360437   -0.571713   -0.567443    11.00000   -1.20000
H00B  2   -0.462231   -0.360258   -0.607232    11.00000   -1.20000
AFIX   0
O006  4   -0.717662   -0.356955   -0.525899    11.00000    0.06853    0.04599 =
         0.05679   -0.02496    0.00246    0.01510
C007  1   -0.609563   -0.066742   -0.877075    11.00000    0.05488    0.03742 =
         0.04328    0.01207    0.00546   -0.00834
AFIX 137
H00C  2   -0.454481   -0.091247   -0.857867    11.00000   -1.50000
H00D  2   -0.680764    0.016649   -0.843975    11.00000   -1.50000
H00E  2   -0.618919    0.015340   -0.920397    11.00000   -1.50000
AFIX   0
C008  1   -0.816821   -0.715938   -0.551145    11.00000    0.03457    0.04736 =
         0.02820    0.00839    0.01237    0.01090
AFIX  43
H008  2   -0.884731   -0.718727   -0.510760    11.00000   -1.20000
AFIX   0
C009  1   -0.588670   -0.445190   -0.777662    11.00000    0.02355    0.02336 =
         0.02629    0.00189    0.00080   -0.00061
C00A  1   -0.723973   -0.283147   -0.890867    11.00000    0.03286    0.03456 =
         0.02459    0.00786    0.00377   -0.00002
C00B  1   -0.539987   -0.881334   -0.662471    11.00000    0.02636    0.02619 =
         0.03036   -0.00092    0.00688    0.00791
AFIX  23
H00F  2   -0.445970   -0.938752   -0.620672    11.00000   -1.20000
H00G  2   -0.494243   -0.953890   -0.703136    11.00000   -1.20000
AFIX   0
C00C  1   -0.893373   -0.583537   -0.719086    11.00000    0.01634    0.03294 =
         0.02976    0.00492    0.00453    0.00096
AFIX  23
H00H  2   -0.987025   -0.521322   -0.760195    11.00000   -1.20000
H00I  2   -0.935336   -0.514006   -0.677384    11.00000   -1.20000
AFIX   0
C     1   -0.929673   -0.826317   -0.716451    11.00000    0.02121    0.02632 =
         0.03116   -0.00342    0.00901   -0.00138
C00E  1   -0.499904   -0.635442   -0.667376    11.00000    0.01585    0.02965 =
         0.02835    0.00492    0.00204    0.00177
AFIX  13
H00J  2   -0.351437   -0.617811   -0.681574    11.00000   -1.20000
AFIX   0
C00F  1   -1.082718   -0.925342   -0.760348    11.00000    0.03046    0.04132 =
         0.04786   -0.01125    0.00589   -0.00259
AFIX  93
H00K  2   -1.173572   -0.843174   -0.794793    11.00000   -1.20000
H00L  2   -1.102111   -1.078844   -0.757524    11.00000   -1.20000
AFIX   0
C00G  1   -0.860041   -0.888688   -0.592052    11.00000    0.03274    0.03311 =
         0.03566    0.01230    0.01146   -0.00077
AFIX  43
H00M  2   -0.954913   -0.994394   -0.576766    11.00000   -1.20000
AFIX   0
C00H  1   -0.780473   -0.941383   -0.659180    11.00000    0.02780    0.01763 =
         0.03942   -0.00119    0.00791   -0.00139
AFIX  13
H00N  2   -0.797442   -1.102230   -0.667167    11.00000   -1.20000
AFIX   0
C00I  1   -0.600477   -0.437060   -0.931819    11.00000    0.05203    0.05356 =
         0.03579   -0.00357    0.00892    0.00553
AFIX 137
H00O  2   -0.676102   -0.578426   -0.936815    11.00000   -1.50000
H00P  2   -0.450017   -0.457353   -0.907458    11.00000   -1.50000
H00Q  2   -0.595442   -0.374941   -0.977669    11.00000   -1.50000
AFIX   0
C00J  1   -0.958435   -0.251924   -0.926009    11.00000    0.04335    0.06360 =
         0.03312    0.01098   -0.00320    0.00552
AFIX 137
H00R  2   -1.034948   -0.392878   -0.929419    11.00000   -1.50000
H00S  2   -0.958565   -0.192357   -0.972465    11.00000   -1.50000
H00T  2   -1.034066   -0.150257   -0.898965    11.00000   -1.50000
AFIX   0
HKLF 5


REM  dgbicyclicnboc_1_0m_a.res in P2(1)
REM wR2 = 0.082566, GooF = S = 1.10181, Restrained GooF = 1.10160 for all data
REM R1 = 0.035456 for 2647 Fo > 4sig(Fo) and 0.037774 for all 2723 data
REM 176 parameters refined using 1 restraints

END  
     
WGHT      0.0210      0.3294 

REM Highest difference peak  0.171,  deepest hole -0.160,  1-sigma level  0.035
Q1    1  -0.4998 -0.5063 -0.6433  11.00000  0.05    0.17
Q2    1  -0.4801 -0.8144 -0.5680  11.00000  0.05    0.15
Q3    1  -0.8560 -0.8077 -0.6724  11.00000  0.05    0.14
Q4    1  -0.4164 -0.5419 -0.5149  11.00000  0.05    0.14
Q5    1  -0.4696 -0.6803 -0.6068  11.00000  0.05    0.14
Q6    1  -0.4150 -0.9049 -0.5757  11.00000  0.05    0.14
Q7    1  -0.5625 -0.7486 -0.6571  11.00000  0.05    0.13
Q8    1  -0.4371 -0.6147 -0.5678  11.00000  0.05    0.13
Q9    1  -0.3428 -0.3998 -0.7316  11.00000  0.05    0.13
Q10   1  -0.6940 -0.3506 -0.4693  11.00000  0.05    0.13

  REM The information below was added by Olex2.
  REM
  REM R1 = 0.035456 for 2647 Fo > 4sig(Fo) and 0.037774 for all 2723 data
  REM 176 parameters refined using n/a restraints
  REM Highest difference peak 0.17, deepest hole -0.16
  REM Mean Shift 0, Max Shift 0.000.

  REM +++ Tabular Listing of Refinement Information +++
  REM R1_all = 0.037774
  REM R1_gt = 0.035456
  REM wR_ref = 0.082566
  REM GOOF = 1.10181
  REM Shift_max = 0.000
  REM Shift_mean = 0
  REM Reflections_all = 2723
  REM Reflections_gt = 2647
  REM Parameters = 176
  REM Hole = -0.16
  REM Peak = 0.17
  REM Flack = 0.2(7)

  
;
_olex2_submission_special_instructions  'No special instructions were received'
loop_
  _twin_individual_id
  _twin_individual_mass_fraction_refined
 1 0.503(2)
 2 0.497(2)
